# Supplementary material for: Metabolomics Reveals the Response Mechanisms of Potato Tubers to Light Exposure and Wounding during Storage and Cooking Processes
Source: Foods. 2024 Jan 18;13(2):308. doi: 10.3390/foods13020308 (PMC10814798; doi:10.3390/foods13020308)
Supplement: Supplementary file 1 [file foods-13-00308-s001.zip]

Archive with 3 entries (3 files):
- foods-2781393-supplementary.pdf
- Table S1.xlsx
- Table S3.xlsx
