# Supplementary material for: Metabolomics Reveals the Response Mechanisms of Potato Tubers to Light Exposure and Wounding during Storage and Cooking Processes
Source: Foods. 2024 Jan 18;13(2):308. doi: 10.3390/foods13020308 (PMC10814798; doi:10.3390/foods13020308)
Supplement: Supplementary file 1 [file foods-13-00308-s001.zip › Table S1.xlsx]

## Sheet: Sheet1
Table S1 Information of identified compounds
Index	Q1 (Da)	Q3 (Da)	Molecular Weight (Da)	Formula	Compounds	Class I	Class II
pmb0782	86.1	69.2	85.089	C5H11N	Piperidine	Alkaloids	Piperidine alkaloids
pme2292	89.11	72.08	88.1	C4H12N2	Putrescine	Alkaloids	Alkaloids
ML10198895	88.04	88.04	89.048	C3H7NO2	N-Methylglycine	Amino acids and derivatives	Amino acids and derivatives
mws4052	102.06	56.05	101.048	C4H7NO2	1-Aminocyclopropane-1-carboxylic acid	Organic acids	Organic acids
MWSmce331	102.05	56.05	101.048	C4H7NO2	Azetidine-2-carboxylic acid	Alkaloids	Alkaloids
MWSmce461	102.05	56.05	101.048	C4H7NO2	L-Azetidine-2-carboxylic acid	Amino acids and derivatives	Amino acids and derivatives
pme1841	103.12	86.1	102.116	C5H14N2	Cadaverine	Alkaloids	Alkaloids
MWSmce585	104.07	59.01	103.063	C4H9NO2	Methyl 3-aminopropanoate	Amino acids and derivatives	Amino acids and derivatives
pme3033	104.07	86	103.063	C4H9NO2	N,N-Dimethylglycine	Amino acids and derivatives	Amino acids and derivatives
pme3011	104.07	68.8	103.063	C4H9NO2	γ-Aminobutyric acid	Organic acids	Organic acids
pme3017	104.07	58	103.063	C4H9NO2	2-Aminoisobutyric acid	Organic acids	Organic acids
Lmbn000193	103	59.01	104.011	C3H4O4	Tartronate semialdehyde	Organic acids	Organic acids
mws0576	103.04	59.1	104.047	C4H8O3	3-Hydroxybutyric acid	Organic acids	Organic acids
pme1975	103	59	104.06	C3H4O4	Malonic acid	Organic acids	Organic acids
pmb0484	104.1	60.1	104.107	C5H14NO+	Choline	Alkaloids	Alkaloids
pme0010	106	60	105.043	C3H7NO3	L-Serine	Amino acids and derivatives	Amino acids and derivatives
pme2433	106.09	88	105.079	C4H11NO2	Diethanolamine	Alkaloids	Alkaloids
pme0048	108.01	64	109.02	C2H7NO2S	2-Aminoethanesulfinic acid	Organic acids	Organic acids
mws0255	112.05	95	111.043	C4H5N3O	Cytosine	Nucleotides and derivatives	Nucleotides and derivatives
pme2122	112.09	95	111.08	C5H9N3	Histamine	Alkaloids	Alkaloids
pme0257	111.02	80	112.027	C4H4N2O2	Uracil	Nucleotides and derivatives	Nucleotides and derivatives
Lmbn000121	113.04	96.01	114.043	C4H6N2O2	3-Cyano-L-alanine	Amino acids and derivatives	Amino acids and derivatives
MWStz040	116.07	70.07	115.063	C5H9NO2	Pterolactam	Alkaloids	Pyrrole alkaloids
pme0006	116.07	70.1	115.063	C5H9NO2	L-Proline	Amino acids and derivatives	Amino acids and derivatives
mws0376	115	71	116.011	C4H4O4	Fumaric acid	Organic acids	Organic acids
pmb1096	118.07	91	117.058	C8H7N	Indole	Alkaloids	Plumerane
mws2628	118.09	87.05	117.07	C5H11NO2	N-Methyl-4-aminobutyric acid	Organic acids	Organic acids
mws0256	118.09	72.1	117.079	C5H11NO2	L-Valine	Amino acids and derivatives	Amino acids and derivatives
MWSmce548	118.09	58.07	117.079	C5H11NO2	Betaine	Alkaloids	Alkaloids
pme0120	118.09	101	117.079	C5H11NO2	5-Aminovaleric acid	Organic acids	Organic acids
mws0192	117.02	73	118.027	C4H6O4	Succinic acid	Organic acids	Organic acids
mws0470	117.02	73	118.027	C4H6O4	Methylmalonic acid	Organic acids	Organic acids
mws0147	117.06	59	118.063	C5H10O3	β-Hydroxyisovaleric acid	Organic acids	Organic acids
pme3096	118	74	119.022	C3H5NO4	Aminomalonic acid	Organic acids	Organic acids
mws0230	120.07	74	119.058	C4H9NO3	L-Threonine	Amino acids and derivatives	Amino acids and derivatives
mws0671	120.07	74.1	119.058	C4H9NO3	L-Homoserine	Amino acids and derivatives	Amino acids and derivatives
pmp001287	120.08	103.05	119.073	C8H9N	N-Benzylmethylene isomethylamine	Alkaloids	Alkaloids
pma0134	121.04	93.06	120.042	C4H8O4	D-(-)-Threose	Others	Saccharides and Alcohols
pmb0069	122	105	121.053	C7H7NO	Benzamide	Phenolic acids	Phenolic acids
mws0491	122.1	105	121.089	C8H11N	Phenethylamine	Alkaloids	Alkaloids
mws0628	121.03	92	122.037	C7H6O2	4-Hydroxybenzaldehyde	Phenolic acids	Phenolic acids
mws0133	123.06	80.05	122.048	C6H6N2O	Nicotinamide	Others	Vitamin
ML10179289	105.07	77.04	122.073	C8H10O	2-Phenylethanol	Phenolic acids	Phenolic acids
Lmbp000668	124.04	78.03	123.032	C6H5NO2	Isonicotinic acid	Others	Vitamin
pme1216	122.03	78	123.032	C6H5NO2	2-Picolinic acid	Organic acids	Organic acids
pme0490	124.04	78	123.032	C6H5NO2	Nicotinic acid (Vitamin B3)	Others	Vitamin
mws0236	124.01	80	125.015	C2H7NO3S	2-Aminoethanesulfonic acid	Organic acids	Organic acids
mws0982	126.1	68	125.095	C6H11N3	1-Methylhistamine	Alkaloids	Alkaloids
pmp001086	127.04	97	126.032	C6H6O3	5-Hydroxymethylfurfural	Others	Others
MWSmce118	127.05	81.04	126.043	C5H6N2O2	Imidazole-4-Acetic Acid*	Organic acids	Organic acids
MWSmce448	127.05	81.04	126.043	C5H6N2O2	Imidazol-1-yl-acetic acid*	Organic acids	Organic acids
MWSmce440	128.07	55.06	127.063	C6H9NO2	Guvacine	Alkaloids	Piperidine alkaloids
MWS2027	129.03	69	128.022	C4H4N2O3	Barbituric acid;Malonylurea;2,4,6-Pyrimidinetrione	Nucleotides and derivatives	Nucleotides and derivatives
MWSmce706	129.07	56.05	128.059	C5H8N2O2	Cyclo(Ala-Gly)	Amino acids and derivatives	Amino acids and derivatives
mws0263	128.04	82.03	129.043	C5H7NO3	5-Oxo-L-Proline	Amino acids and derivatives	Amino acids and derivatives
ML10181668	130.09	84.08	129.079	C6H11NO2	Cycloleucine	Amino acids and derivatives	Amino acids and derivatives
MWS0811	130.09	84.08	129.079	C6H11NO2	DL-Pipecolic Acid	Organic acids	Organic acids
Zmdp000376	130.09	84.08	129.09	C5H11N3O	4-Guanidinobutanal	Others	Others
Zmgn000217	129.02	85.03	130.027	C5H6O4	Methylenesuccinic acid	Organic acids	Organic acids
pme2693	131.12	114.09	130.111	C6H14N2O	N-Acetylputrescine	Alkaloids	Alkaloids
pmb0501	131.13	114.1	130.122	C5H14N4	Agmatine	Alkaloids	Alkaloids
mws0216	132.07	86	131.058	C5H9NO3	Trans-4-Hydroxy-L-proline	Amino acids and derivatives	Amino acids and derivatives
Zmpn000638	130.05	88.04	131.069	C4H9N3O2	3-Guanidinopropionic acid	Organic acids	Organic acids
ML10197929	130.09	88.04	131.069	C4H9N3O2	Creatine	Organic acids	Organic acids
mws1587	132.1	86	131.095	C6H13NO2	L-Norleucine*	Amino acids and derivatives	Amino acids and derivatives
pme0274	132.1	69	131.095	C6H13NO2	6-Aminocaproic acid	Organic acids	Organic acids
pme2679	132	86	131.095	C6H13NO2	L-Allo-isoleucine	Amino acids and derivatives	Amino acids and derivatives
mws0258	132.1	86	131.095	C6H13NO2	L-Isoleucine*	Amino acids and derivatives	Amino acids and derivatives
pmp001198	132.1	57.1	131.095	C6H13NO2	6-Deoxyfagomine	Alkaloids	Piperidine alkaloids
mws0227	132.1	86.2	131.095	C6H13NO2	L-Leucine*	Amino acids and derivatives	Amino acids and derivatives
mws0473	131.03	87.05	132.042	C5H8O4	2-Methylsuccinic acid	Organic acids	Organic acids
Lmmn000806	131.03	87.05	132.042	C5H8O4	Dimethylmalonic acid	Organic acids	Organic acids
pme0243	131.03	87.05	132.042	C5H8O4	Glutaric acid	Organic acids	Organic acids
Lmgn000160	131.05	70.03	132.053	C4H8N2O3	3-Ureidopropionic Acid	Organic acids	Organic acids
mws0001	133.06	74	132.054	C4H8N2O3	L-Asparagine	Amino acids and derivatives	Amino acids and derivatives
pme2527	133	116	132.09	C5H12N2O2	L-Ornithine	Amino acids and derivatives	Amino acids and derivatives
MWS1882	132.03	88.04	133.038	C4H7NO4	Iminodiacetic acid	Organic acids	Organic acids
mws0219	132.03	88	133.038	C4H7NO4	L-Aspartic Acid	Amino acids and derivatives	Amino acids and derivatives
MWS1709	133.01	71.01	134.022	C4H6O5	D-Malic acid	Organic acids	Organic acids
Lmbn000198	133.01	71.01	134.022	C4H6O5	3-Dehydro-L-Threonic Acid	Others	Saccharides and Alcohols
mws0275	133.01	71.01	134.022	C4H6O5	L-Malic acid	Organic acids	Organic acids
pme0057	136.04	118.1	135.035	C4H9NO2S	L-Homocysteine	Amino acids and derivatives	Amino acids and derivatives
Zmdp000972	136.04	91.05	135.035	C4H9NO2S	S-Methyl-L-cysteine	Amino acids and derivatives	Amino acids and derivatives
Lmxp000939	136.06	119.04	135.054	C5H5N5	Zarzissine	Alkaloids	Alkaloids
pmb0374	136.06	118.9	135.054	C5H5N5	2-Aminopurine	Nucleotides and derivatives	Nucleotides and derivatives
pme0040	136.06	119	135.054	C5H5N5	Adenine	Nucleotides and derivatives	Nucleotides and derivatives
HJKP000649	136.07	91.05	135.068	C8H9NO	N-benzylformamide	Alkaloids	Alkaloids
mws0889	135.03	75.01	136.037	C4H8O5	D-Threonic Acid	Others	Saccharides and Alcohols
pme0033	137.05	119	136.039	C5H4N4O	Hypoxanthine	Nucleotides and derivatives	Nucleotides and derivatives
mws0146	138.06	78	137.048	C7H7NO2	Nicotinic Acid Methyl Ester(Methyl Nicotinate)	Alkaloids	Pyridine alkaloids
pme2268	138.06	94.07	137.048	C7H7NO2	Trigonelline	Alkaloids	Pyridine alkaloids
Lmqp002784	138.06	77.04	137.048	C7H7NO2	Salicylamide	Alkaloids	Phenolamine
pma0948	138.09	121.1	137.084	C8H11NO	Phenylethanolamine	Alkaloids	Alkaloids
MWSmce584	138.09	77.04	137.084	C8H11NO	Tyramine	Alkaloids	Alkaloids
mws0749	137.02	93	138.032	C7H6O3	4-Hydroxybenzoic acid	Phenolic acids	Phenolic acids
pme2828	140	99	139.027	C6H5NO3	4-Nitrophenol	Phenolic acids	Phenolic acids
mws0704	140.01	78.96	141.019	C2H8NO4P	O-Phosphorylethanolamine	Alkaloids	Alkaloids
pmp000097	142.09	124.07	141.079	C7H11NO2	Guvacoline	Alkaloids	Piperidine alkaloids
pma2987	142.1	124.09	141.09	C6H11N3O	Histidinol	Alkaloids	Alkaloids
MWStz135	142.12	96.09	141.115	C8H15NO	Pseudotropine	Alkaloids	Tropan alkaloids
pme3207	141.02	59	142.027	C6H6O4	Muconic acid	Organic acids	Organic acids
pmb0764	144.05	113.2	143.04	C6H9NOS	4-Methyl-5-thiazoleethanol	Others	Others
Lmcp000611	144.08	84.06	143.069	C5H9N3O2	2-Amino-4,5-dihydro-1H-imidazole-4-acetic acid	Alkaloids	Alkaloids
Rfmb320	144.1	84.08	143.095	C7H13NO2	1-Methylpiperidine-2-carboxylic acid	Organic acids	Organic acids
pmp000966	144.1	84.1	143.095	C7H13NO2	Stachydrine	Alkaloids	Pyrrole alkaloids
Hmsp000364	144.1	98.09	143.095	C7H13NO2	L-Cyclopentylglycine	Amino acids and derivatives	Amino acids and derivatives
Rfmb318	144.1	84.08	144.092	C7H14NO2+	D-Proline betaine	Amino acids and derivatives	Amino acids and derivatives
mws0851	143.11	143.11	144.115	C8H16O2	Valproic Acid	Organic acids	Organic acids
Hmmp002124	146.06	118.06	145.053	C9H7NO	Indole-3-carboxaldehyde	Alkaloids	Plumerane
pme0295	146.08	86	145.074	C6H11NO3	4-Acetamidobutyric acid	Organic acids	Organic acids
Lmqp000427	146.08	82.07	145.074	C6H11NO3	N-Methyl-Trans-4-Hydroxy-L-Proline	Amino acids and derivatives	Amino acids and derivatives
mws0567	146.09	87	145.085	C5H11N3O2	4-Guanidinobutyric acid	Organic acids	Organic acids
mws0017	146.17	72.2	145.158	C7H19N3	Spermidine	Alkaloids	Alkaloids
pme2380	145.01	101	146.022	C5H6O5	α-Ketoglutaric acid	Organic acids	Organic acids
mws0208	145.05	101	146.058	C6H10O4	Adipic Acid	Organic acids	Organic acids
Lmbn001609	145.05	83.05	146.058	C6H10O4	2-Acetyl-2-Hydroxybutanoic Acid	Organic acids	Organic acids
mws0924	145.05	101	146.058	C6H10O4	2-Methylglutaric acid	Organic acids	Organic acids
Wmzn000227	145.06	109.04	146.058	C6H10O4	2,2-Dimethylsuccinic acid	Organic acids	Organic acids
pme0193	147.08	84	146.069	C5H10N2O3	L-Glutamine	Amino acids and derivatives	Amino acids and derivatives
pme0026	147.11	84	146.106	C6H14N2O2	L-Lysine	Amino acids and derivatives	Amino acids and derivatives
pme0014	148.06	84	147.053	C5H9NO4	L-Glutamic acid	Amino acids and derivatives	Amino acids and derivatives
Zmzn000113	146.05	102.06	147.053	C5H9NO4	L-threo-3-Methylaspartate	Amino acids and derivatives	Amino acids and derivatives
mws1050	148.06	88	147.053	C5H9NO4	O-Acetylserine	Amino acids and derivatives	Amino acids and derivatives
MWSmce608	148.1	74.02	147.09	C6H13NO3	4-Hydoxy-L-Isoleucine	Amino acids and derivatives	Amino acids and derivatives
pmp001285	149.02	65.04	148.016	C8H4O3	Phthalic anhydride	Phenolic acids	Phenolic acids
Zmyn000230	147.03	57.03	148.037	C5H8O5	2-Dehydro-3-deoxy-L-arabinonate	Others	Saccharides and Alcohols
ML10171848	147.03	85.03	148.037	C5H8O5	D-Arabinono-1,4-lactone	Others	Saccharides and Alcohols
Zmyn000247	147.03	57.03	148.037	C5H8O5	2-Hydroxyglutaric Acid	Organic acids	Organic acids
MWS3036	147.03	85.03	148.037	C5H8O5	3-Hydroxyglutaric acid	Organic acids	Organic acids
Lmbn000216	147.03	57.03	148.037	C5H8O5	3-Methylmalic acid	Organic acids	Organic acids
pmb2826	147.03	87.1	148.037	C5H8O5	L-Citramalic acid	Organic acids	Organic acids
Lmbn001034	147.07	85.03	148.074	C6H12O4	2,3-Dihydroxy-3-methylpentanoic acid	Organic acids	Organic acids
Lmgp000796	150.06	61.01	149.048	C8H7NO2	4-Hydroxymandelonitrile	Alkaloids	Phenolamine
pme1210	150.06	61	149.051	C5H11NO2S	L-Methionine	Amino acids and derivatives	Amino acids and derivatives
mws0847	150.08	133	149.07	C6H7N5	1-Methyladenine	Nucleotides and derivatives	Nucleotides and derivatives
mws0262	149.01	87	150.016	C4H6O6	L-Tartaric acid	Organic acids	Organic acids
mws1499	149.05	59.01	150.053	C5H10O5	D-Arabinose	Others	Saccharides and Alcohols
Zmgn000173	149.05	75.01	150.053	C5H10O5	D-Ribose	Others	Saccharides and Alcohols
MWSmce199	149.05	59.02	150.053	C5H10O5	L-Xylose	Others	Saccharides and Alcohols
Lmxp001668	151.08	91.05	150.068	C9H10O2	2-Methoxy-4-ethenylphenol	Phenolic acids	Phenolic acids
pmf0420	149.06	74.9	150.068	C9H10O2	Benzyl acetate	Organic acids	Organic acids
Lmxn006423	150	122.01	151.009	C7H5NOS	2(3H)-Benzothiazolone	Alkaloids	Alkaloids
pme0183	152.06	135	151.049	C5H5N5O	Isoguanine	Nucleotides and derivatives	Nucleotides and derivatives
pme1109	152.06	135	151.049	C5H5N5O	Guanine	Nucleotides and derivatives	Nucleotides and derivatives
mws0458	151.04	136	152.047	C8H8O3	Vanillin	Phenolic acids	Phenolic acids
MWSmce040	153.05	65.04	152.047	C8H8O3	Isovanillin	Phenolic acids	Phenolic acids
Zmgn004894	151.04	136.02	152.047	C8H8O3	Methyl 4-hydroxybenzoate	Organic acids	Organic acids
MWS0687	153.07	108.04	152.059	C7H8N2O2	1-Methyl-6-Oxo-1,6-Dihydropyridine-3-Carboxamide	Alkaloids	Pyridine alkaloids
Lmyp004084	153.13	107.09	152.12	C10H16O	Perillyl alcohol	Terpenoids	Monoterpenoids
Hmlp000935	154.09	137.06	153.078	C8H11NO2	Vanillylamine	Alkaloids	Phenolamine
mws4002	154.09	137	153.079	C8H11NO2	Dopamine	Alkaloids	Phenolamine
mws0254	156.08	110	155.069	C6H9N3O2	L-Histidine	Amino acids and derivatives	Amino acids and derivatives
pmp000098	156.1	81.03	155.095	C8H13NO2	Arecoline	Alkaloids	Piperidine alkaloids
pmb0819	157	130	156.069	C10H8N2	3-Indoleacetonitrile	Alkaloids	Plumerane
pmf0174	157.16	157.2	158.167	C10H22O	1-Decanol*	Others	Saccharides and Alcohols
pmf0175	157.16	157.2	158.167	C10H22O	2-Decanol*	Others	Saccharides and Alcohols
pmp001196	160.1	98.1	159.09	C7H13NO3	Calystegine A3	Alkaloids	Tropan alkaloids
Lmbn001467	158.08	116.07	159.09	C7H13NO3	5-Acetamidopentanoic Acid	Organic acids	Organic acids
Zmjn001813	159.07	97.06	160.074	C7H12O4	Pimelic acid	Organic acids	Organic acids
Lmbn002072	159.07	97.07	160.074	C7H12O4	2-Propylsuccinic acid	Organic acids	Organic acids
mws0005	161.11	144	160.1	C10H12N2	Tryptamine	Alkaloids	Plumerane
mws0102	160.04	116	161.048	C9H7NO2	Indole-5-carboxylic acid	Alkaloids	Plumerane
mws1550	162.06	73.1	161.051	C6H11NO2S	S-Allyl-L-cysteine	Amino acids and derivatives	Amino acids and derivatives
mws1346	162.08	98	161.069	C6H11NO4	DL-2-Aminoadipic acid	Alkaloids	Alkaloids
pme3382	160.06	98	161.069	C6H11NO4	N-Acetyl-L-threonine	Amino acids and derivatives	Amino acids and derivatives
pmp001201	162.11	79.1	161.105	C7H15NO3	5-Aminocycloheptane-1,2,3-triol	Alkaloids	Alkaloids
Hmqn002118	161.02	133.03	162.032	C9H6O3	7-Hydroxycoumarin	Lignans and Coumarins	Lignans
pme2914	161.05	99	162.053	C6H10O5	3-Hydroxy-3-methylpentane-1,5-dioic acid	Amino acids and derivatives	Amino acids and derivatives
pmf0440	163.08	91.1	162.068	C10H10O2	4-MethoxycinnaMaldehyde	Phenolic acids	Phenolic acids
pme1419	164.07	104	163.067	C6H13NO2S	L-Methionine methyl ester	Amino acids and derivatives	Amino acids and derivatives
Lmbp000123	164.07	56.05	163.067	C6H13NO2S	L-Homomethionine	Amino acids and derivatives	Amino acids and derivatives
mws1641	165.04	120.02	164.033	C6H4N4O2	Lumazine	Nucleotides and derivatives	Nucleotides and derivatives
pme1439	165.05	119	164.047	C9H8O3	p-Coumaric acid	Phenolic acids	Phenolic acids
Lmmn001643	163.04	119.05	164.047	C9H8O3	2-Hydroxycinnamic acid	Phenolic acids	Phenolic acids
Hmlp002407	166.05	120.04	165.042	C8H7NO3	HBOA	Alkaloids	Alkaloids
pme3083	164.04	120	165.043	C8H7NO3	2-(Formylamino)benzoic acid	Phenolic acids	Phenolic acids
pme2617	166.05	102	165.046	C5H11NO3S	L-Methionine Sulfoxide	Amino acids and derivatives	Amino acids and derivatives
pme3968	166.07	149.05	165.065	C6H7N5O	7-Methylguanine	Nucleotides and derivatives	Nucleotides and derivatives
pme0021	166.09	120.08	165.07	C9H11NO2	L-Phenylalanine	Amino acids and derivatives	Amino acids and derivatives
pmp000724	166.12	121.06	165.115	C10H15NO	Pseudoephedrine	Alkaloids	Alkaloids
pme0281	165.02	121.03	166.027	C8H6O4	Terephthalic acid	Phenolic acids	Phenolic acids
pme0282	165.02	77.04	166.027	C8H6O4	Phthalic acid	Phenolic acids	Phenolic acids
pmc0274	167.1	121.1	166.031	C6H6N4S	6-Methylmercaptopurine	Nucleotides and derivatives	Nucleotides and derivatives
mws0344	165.04	75	166.048	C5H10O6	D-Xylonic acid	Others	Saccharides and Alcohols
pme2801	167.06	150	166.049	C6H6N4O2	7-Methylxanthine	Nucleotides and derivatives	Nucleotides and derivatives
mws1382	165.06	122.04	166.063	C9H10O3	4'-Hydroxy-3'-methoxyacetophenone (Acetovanillone)	Phenolic acids	Phenolic acids
MWSmce165	165.08	59.02	166.084	C6H14O5	L-Fucitol	Others	Saccharides and Alcohols
pmn001681	165.09	149.06	166.099	C10H14O2	1-(4-Methoxyphenyl)-1-propanol	Phenolic acids	Phenolic acids
Zmjp000624	168.06	150.05	167.058	C8H9NO3	Pyridoxal	Others	Vitamin
NK10253223	168.06	94.06	167.058	C8H9NO3	2-Amino-3-methoxybenzoic acid	Phenolic acids	Phenolic acids
Hmtp000776	168.07	105.03	167.059	C8H9NO3	4,5,6-Trihydroxy-2-cyclohexen-1-ylideneacetonitrile	Alkaloids	Alkaloids
mws2125	166.98	78.7	167.982	C3H5O6P	Phosphoenolpyruvate	Organic acids	Organic acids
mws0028	167.03	108.02	168.042	C8H8O4	Vanillic acid	Phenolic acids	Phenolic acids
Zmsp001834	169.05	65	168.042	C8H8O4	2,6-Dimethoxy-1,4-benzoquinone	Quinones	Quinones
pme3081	169.1	134	168.09	C8H12N2O2	4-(Aminomethyl)-5-(hydroxymethyl)-2-methylpyridin-3-ol	Others	Others
Zmpp000906	170.08	134	169.074	C8H11NO3	Norepinephrine	Others	Others
pme1383	170.08	134.1	169.074	C8H11NO3	Pyridoxine	Others	Vitamin
MWS0933	170.09	124.09	169.085	C7H11N3O2	1-Methylhistidine*	Amino acids and derivatives	Amino acids and derivatives
pme0181	170.09	124	169.085	C7H11N3O2	3-Methyl-L-Histidine*	Amino acids and derivatives	Amino acids and derivatives
MWStz063	170.15	152.14	169.147	C10H19NO	2-Ethyl-2,6,6-trimethylpiperidin-4-one	Alkaloids	Piperidine alkaloids
pme3186	169	79	169.998	C3H7O6P	DL-Glyceraldehyde-3-phosphate	Organic acids	Organic acids
Zmzn000078	168.99	78.96	169.998	C3H7O6P	Dihydroxyacetone phosphate	Others	Saccharides and Alcohols
Lmbn003524	171.1	99.08	172.11	C9H16O3	9-Oxononanoic acid	Organic acids	Organic acids
pme3009	175.02	99	174.016	C6H6O6	Trans-Citridic acid	Organic acids	Organic acids
MA10039492	173.01	71.03	174.016	C6H6O6	Dehydroascorbic acid	Others	Vitamin
mws0154	173.05	93	174.053	C7H10O5	Shikimic acid	Organic acids	Organic acids
mws0242	173.08	111	174.089	C8H14O4	Suberic Acid	Organic acids	Organic acids
Zmyn000155	173.11	131.08	174.1	C7H14N2O3	N-α-Acetyl-L-ornithine	Amino acids and derivatives	Amino acids and derivatives
mws0260	175.12	116	174.112	C6H14N4O2	L-Arginine	Amino acids and derivatives	Amino acids and derivatives
pme2559	174.04	88	175.048	C6H9NO5	N-Acetyl-L-Aspartic Acid	Amino acids and derivatives	Amino acids and derivatives
pmp001194	176.09	158.1	175.084	C7H13NO4	Calystegine B2	Alkaloids	Tropan alkaloids
pme0008	176.1	113	175.096	C6H13N3O3	L-Citrulline	Amino acids and derivatives	Amino acids and derivatives
MWSmce690	175.02	59.01	176.032	C6H8O6	Erythorbic Acid; Isoascorbic Acid	Others	Vitamin
Hmfn000531	175.02	87.01	176.032	C6H8O6	L-Ascorbic acid (Vitamin C)	Others	Vitamin
mws4175	175.02	85.03	176.032	C6H8O6	D-Glucurono-6,3-lactone	Others	Saccharides and Alcohols
pme3140	175.04	131	176.047	C10H8O3	6-Hydroxy-4-methylcoumarin	Lignans and Coumarins	Coumarins
pmb3101	175.06	115	176.068	C7H12O5	2-Isopropylmalic Acid	Organic acids	Organic acids
pmb0774	177.1	160.3	176.095	C10H12N2O	N-Hydroxytryptamine*	Alkaloids	Plumerane
pme2024	177.1	160	176.095	C10H12N2O	Serotonin*	Alkaloids	Plumerane
pmb2795	177	145	178.063	C10H10O3	4-Methoxycinnamic acid	Phenolic acids	Phenolic acids
Jmzn006005	177.06	117.04	178.063	C10H10O3	3,4-methylenedioxy cinnamyl alcohol	Lignans and Coumarins	Lignans
mws1195	179.07	147.1	178.063	C10H10O3	p-Coumaric acid methyl ester	Phenolic acids	Phenolic acids
mws1200	177	145	178.063	C10H10O3	Trans-4-Hydroxycinnamic Acid Methyl Ester	Phenolic acids	Phenolic acids
pmb0786	180.09	163.06	179.079	C6H13NO5	D-Glucosamine	Others	Saccharides and Alcohols
mws2212	179.03	135.05	180.042	C9H8O4	Caffeic acid	Phenolic acids	Phenolic acids
Hmln000297	179.05	59.01	180.063	C6H12O6	Inositol	Others	Saccharides and Alcohols
mws4170	179.06	59.01	180.063	C6H12O6	D-Glucose	Others	Saccharides and Alcohols
mws1164	179.06	59.01	180.063	C6H12O6	D-Fructose	Others	Saccharides and Alcohols
MWSmce576	179.06	59.01	180.063	C6H12O6	L-Glucose	Others	Saccharides and Alcohols
pmf0139	179.06	59	180.063	C6H12O6	D-Galactose	Others	Saccharides and Alcohols
Lmbn004847	179.07	146.04	180.079	C10H12O3	4-Methoxyphenylpropionic acid	Phenolic acids	Phenolic acids
mws0093	179.07	146	180.079	C10H12O3	Coniferyl alcohol	Phenolic acids	Phenolic acids
mws0250	182.08	136.1	181.074	C9H11NO3	L-Tyrosine	Amino acids and derivatives	Amino acids and derivatives
MWStz070	182.08	91.05	181.074	C9H11NO3	N-(2-Hydroxy-4-methoxyphenyl)acetamide	Alkaloids	Phenolamine
Zmsp000878	182.08	136.08	181.074	C9H11NO3	4-Hydroxy-5-(2-oxo-1-pyrrolidinyl)benzoic acid	Alkaloids	Pyrrole alkaloids
mws1350	181.05	151	182.058	C9H10O4	Syringaldehyde; 4-Hydroxy-3,5-Dimethoxybenzaldehyde	Phenolic acids	Phenolic acids
mws1155	181.07	101.02	182.079	C6H14O6	D-Mannitol	Others	Saccharides and Alcohols
mws0214	181.07	71	182.079	C6H14O6	D-Sorbitol	Others	Saccharides and Alcohols
pme2237	181.07	101	182.079	C6H14O6	Dulcitol	Others	Saccharides and Alcohols
Zmpp001726	184.1	124.07	183.09	C9H13NO3	Epinephrine	Others	Others
Lmyn002788	183.03	124.02	184.037	C8H8O5	Methyl gallate	Phenolic acids	Phenolic acids
pme0309	183.03	124	184.037	C8H8O5	3-O-Methylgallic Acid	Phenolic acids	Phenolic acids
pmb1754	184	125	184.073	C5H15NO4P+	O-Phosphocholine	Alkaloids	Alkaloids
Wmmn002441	183.03	124.02	184.11	C10H16O3	(E)-Linalool-1-oic acid	Lipids	Free fatty acids
Zmgn000447	184.98	78.96	185.993	C3H7O7P	3-Phospho-D-glyceric acid	Others	Saccharides and Alcohols
mws0752	185.15	185.16	186.162	C11H22O2	Undecylic Acid	Lipids	Free fatty acids
Hmgp002327	188.07	118.06	187.063	C11H9O2N	3-amino-2-naphthoic acid	Alkaloids	Alkaloids
Smcp001137	188.07	118.06	187.063	C11H9NO2	naphthisoxazol A	Others	Others
Hmmp001310	188.07	118.07	187.063	C11H9NO2	3-Indoleacrylic acid	Alkaloids	Plumerane
pmn001492	187.1	123.1	188.041	C11H8O3	Ayapin	Lignans and Coumarins	Coumarins
pme0137	187.07	125	188.08	C7H12N2O4	N-Acetyl-L-Glutamine	Amino acids and derivatives	Amino acids and derivatives
mws0237	187.1	125	188.105	C9H16O4	Azelaic acid	Organic acids	Organic acids
pmn001380	187.1	169.09	188.105	C9H16O4	Eucommiol	Others	Others
mws0736	189.12	86	188.116	C8H16N2O3	N-Glycyl-L-leucine*	Amino acids and derivatives	Amino acids and derivatives
pme0122	189.12	126	188.116	C8H16N2O3	N6-Acetyl-L-lysine	Amino acids and derivatives	Amino acids and derivatives
mws5041	189.12	86.1	188.116	C8H16N2O3	L-Glycyl-L-isoleucine*	Amino acids and derivatives	Amino acids and derivatives
Zmjp000182	189.13	70.07	188.127	C7H16N4O2	N-Monomethyl-L-arginine	Amino acids and derivatives	Amino acids and derivatives
Zmdp000292	189.14	70.07	188.127	C7H16N4O2	Arginine methyl ester	Amino acids and derivatives	Amino acids and derivatives
pme3388	189.13	144	188.127	C7H16N4O2	Homoarginine	Amino acids and derivatives	Amino acids and derivatives
pmf0348	187.13	97	188.141	C10H20O3	2,6-Dimethyl-7-octene-2,3,6-triol	Others	Saccharides and Alcohols
Zmzp000145	189.16	84.08	188.152	C9H20N2O2	Trimethyllysine	Amino acids and derivatives	Amino acids and derivatives
pme2244	190.09	118.07	189.07	C11H11NO2	3-Indolepropionic acid	Alkaloids	Plumerane
mws0193	190.12	127	189.111	C7H15N3O3	L-Homocitrulline	Amino acids and derivatives	Amino acids and derivatives
pme0278	191.1	128	190.095	C7H14N2O4	2,6-Diaminooimelic acid	Organic acids	Organic acids
Zmyn000453	191.02	111.01	192.027	C6H8O7	Isocitric Acid	Organic acids	Organic acids
mws0281	191.02	111.01	192.027	C6H8O7	Citric Acid	Organic acids	Organic acids
MWSCX014	193.05	133.03	192.042	C10H8O4	Scopoletin (7-Hydroxy-5-methoxycoumarin)	Lignans and Coumarins	Coumarins
Hmcp002123	193.05	178.02	192.042	C10H8O4	Isoscopoletin (6-Hydroxy-7-Methoxycoumarin)	Lignans and Coumarins	Coumarins
Cmpp003619	193.05	105.07	192.042	C10H8O4	6,7-Dihydroxy-4-methylcoumarin	Lignans and Coumarins	Coumarins
mws0277	191.06	85	192.063	C7H12O6	Quinic Acid	Organic acids	Organic acids
Lmmp002080	193.13	105.03	192.126	C11H16N2O	N-(4-Aminobutyl)benzamide	Alkaloids	Alkaloids
mws1189	193.04	72.8	194.033	C6H10O7	D-Galacturonic acid	Others	Saccharides and Alcohols
pme3705	193.04	73	194.043	C6H10O7	D-Glucoronic acid	Others	Saccharides and Alcohols
Xmgn006542	193.05	133.03	194.057	C10H10O4	Dimethyl Phthalate	Phenolic acids	Phenolic acids
mws0014	193.05	134.01	194.058	C10H10O4	Ferulic acid*	Phenolic acids	Phenolic acids
pme0422	193.06	134	194.058	C10H10O4	Isoferulic Acid*	Phenolic acids	Phenolic acids
pme0534	195.05	74.9	196.058	C6H12O7	Gluconic acid	Others	Saccharides and Alcohols
Hmmn004283	195.07	136.05	196.074	C10H12O4	Dihydroferulic Acid	Phenolic acids	Phenolic acids
pme3827	198.08	152.2	197.069	C9H11NO4	3,4-Dihydroxy-L-phenylalanine (L-Dopa)	Amino acids and derivatives	Amino acids and derivatives
pmb2497	197	153	198.053	C9H10O5	4-Hydroxy-3-methoxymandelate	Phenolic acids	Phenolic acids
Lmxn008846	197.12	153.13	198.126	C11H18O3	Hydroxydihydrobovolide	Others	Others
Zmzn000079	199	78.96	200.009	C4H9O7P	D-Erythrose-4-phosphate	Others	Saccharides and Alcohols
pmb2640	199.17	199.17	200.178	C12H24O2	Dodecanoic acid (Lauric acid)	Lipids	Free fatty acids
pmb0130	203.12	144	202.111	C12H14N2O	Acetryptine	Alkaloids	Plumerane
mws5037	203.14	86.1	202.132	C9H18N2O3	L-Alanyl-L-leucine	Amino acids and derivatives	Amino acids and derivatives
MWS5164	203.15	70.07	202.143	C8H18N4O2	N,N'-Dimethylarginine;SDMA	Amino acids and derivatives	Amino acids and derivatives
NK10251888	203.15	70.07	202.143	C8H18N4O2	NG,NG-Dimethyl-L-arginine	Amino acids and derivatives	Amino acids and derivatives
mws0018	203.22	83	202.216	C10H26N4	Spermine	Alkaloids	Alkaloids
MWSslk108	204.13	85.03	203.116	C9H17NO4	O-Acetyl-L-carnitine	Alkaloids	Alkaloids
mws0282	203.08	116.05	204.09	C11H12N2O2	L-Tryptophan	Amino acids and derivatives	Amino acids and derivatives
Zmbp002538	205.1	146.06	204.09	C11H12N2O2	1-Methoxy-indole-3-acetamide	Alkaloids	Plumerane
pmb0818	206.1	147.5	205.074	C11H11NO3	Methoxyindoleacetic acid	Alkaloids	Plumerane
Lmjp002718	207.14	95.08	206.131	C13H18O2	Arteannuin A	Terpenoids	Sesquiterpenoids
Lmbn013410	205.16	189.13	206.167	C14H22O	2,4-Di-Tert-Butylphenol	Phenolic acids	Phenolic acids
Lmln010063	205.16	189.13	206.167	C14H22O	2,6-Di-tert-butylphenol	Phenolic acids	Phenolic acids
Zmgn002106	206.08	58.03	207.09	C11H13NO3	N-Acetyl-L-phenylalanine	Amino acids and derivatives	Amino acids and derivatives
mws1014	209.04	149.1	208.037	C10H8O5	Fraxetin (7,8-Dihydroxy-6-methoxycoumarin)	Lignans and Coumarins	Coumarins
MWSmce083	207.07	133.03	208.074	C11H12O4	Ferulic acid methyl ester	Phenolic acids	Phenolic acids
pme3443	207.07	192	208.074	C11H12O4	Sinapinaldehyde	Phenolic acids	Phenolic acids
pmb2620	207.07	133.1	208.074	C11H12O4	3,4-Dimethoxycinnamic acid	Phenolic acids	Phenolic acids
Zmyn000108	209.03	85.03	210.038	C6H10O8	D-Saccharic acid	Others	Saccharides and Alcohols
Zmpn000199	209.03	85.03	210.038	C6H10O8	D-Galactaric acid	Others	Saccharides and Alcohols
Lmbn004790	209.08	179.03	210.089	C11H14O4	Methyl 3-(3-hydroxy-4-methoxyphenyl)propanoate	Phenolic acids	Phenolic acids
mws0853	209.08	179	210.089	C11H14O4	Sinapyl alcohol	Phenolic acids	Phenolic acids
pme1654	209.12	59.02	210.126	C12H18O3	Jasmonic acid	Organic acids	Organic acids
Zmgn003633	211.13	183.14	212.141	C12H20O3	12-Oxo-10E-Dodecenoic Acid	Lipids	Free fatty acids
pmb2507	213.1	97	214.024	C5H11O7P	2-Deoxyribose-1-phosphate	Nucleotides and derivatives	Nucleotides and derivatives
pme0170	217.13	158	216.122	C8H16N4O3	N-Acetyl-L-Arginine	Amino acids and derivatives	Amino acids and derivatives
pme2566	217.08	199	218.09	C8H14N2O5	5-L-Glutamyl-L-amino acid	Amino acids and derivatives	Amino acids and derivatives
mws0677	219.11	160	218.106	C12H14N2O2	N-Acetyl-5-hydroxytryptamine	Alkaloids	Plumerane
Lmrj001698	219.13	60.04	218.127	C9H18N2O4	L-Seryl-L-Isoleucine	Amino acids and derivatives	Amino acids and derivatives
MWSmce096	219.17	81.07	218.167	C15H22O	Nootkatone	Terpenoids	Sesquiterpenoids
MWSmce257	218.11	88.04	219.111	C9H17NO5	D-Pantothenic Acid	Others	Vitamin
pme1228	221.09	204	220.085	C11H12N2O3	5-Hydroxy-L-tryptophan	Amino acids and derivatives	Amino acids and derivatives
Hmyp002656	222.08	130.06	221.068	C11H11NO4	Methyl dioxindole-3-acetate	Alkaloids	Plumerane
pme2755	222	144	221.09	C8H15NO6	N-Acetyl-D-glucosamine	Others	Saccharides and Alcohols
mws2608	222.1	84.05	221.09	C8H15NO6	N-Acetyl-D-galactosamine	Others	Saccharides and Alcohols
mws4174	222.1	138	221.09	C8H15NO6	N-Acetyl-D-mannosamine	Others	Saccharides and Alcohols
Lmjp002764	223.06	190.03	222.053	C11H10O5	Umckalin (7-hydroxy-5,6-dimethoxycoumarin)	Lignans and Coumarins	Coumarins
mws1639	223.06	190	222.053	C11H10O5	Isofraxidin	Lignans and Coumarins	Coumarins
pmp000284	223.06	208.04	222.053	C11H10O5	Fraxidin (8-Hydroxy-6,7-dimethoxycoumarin)	Lignans and Coumarins	Coumarins
mws5042	223.11	120.09	222.1	C11H14N2O3	L-Glycyl-L-phenylalanine	Amino acids and derivatives	Amino acids and derivatives
Hmlp013407	223.21	111.08	222.198	C15H26O	β-Eudesmol	Terpenoids	Sesquiterpenoids
Hmcp003852	223.21	207.03	222.198	C15H26O	Elemol	Terpenoids	Sesquiterpenoids
Zmln002252	223.03	149.03	224.032	C10H8O6	Sideretin (5,7,8-Trihydroxy-6-methoxycoumarin)	Lignans and Coumarins	Coumarins
mws4085	223.06	193	224.068	C11H12O5	Sinapic acid	Phenolic acids	Phenolic acids
Lmmp003517	225.15	95.08	224.141	C13H20O3	Solatuberenol A	Others	Others
Lmdp002381	227.09	149.06	226.084	C11H14O5	Genipin	Terpenoids	Monoterpenoids
mws0119	227.2	227.2	228.209	C14H28O2	Myristic Acid	Lipids	Free fatty acids
Lmhp001670	231.16	72.08	230.163	C11H22N2O3	L-Valyl-L-Leucine	Amino acids and derivatives	Amino acids and derivatives
pmb0490	235.14	147.04	234.137	C13H18N2O2	p-Coumaroylputrescine	Alkaloids	Phenolamine
pmb0962	235.1	118.3	234.158	C10H22N2O4	L-Lysine-Butanoic Acid	Amino acids and derivatives	Amino acids and derivatives
ML10174588	233.16	233.16	234.162	C15H22O2	Confertifoline	Terpenoids	Sesquiterpenoids
Lmhn003240	237.04	121.03	238.048	C11H10O6	Benzoylmalic acid	Phenolic acids	Phenolic acids
Lmyn000160	237.06	87.01	238.069	C8H14O8	Mucic acid Dimethyl Ester	Phenolic acids	Phenolic acids
pmn001669	237.08	147	238.084	C12H14O5	Methyl sinapate	Phenolic acids	Phenolic acids
pme0428	237.08	103	238.084	C12H14O5	3,4,5-Trimethoxycinnamic acid	Phenolic acids	Phenolic acids
Zmdn011161	239.07	223.03	240.079	C15H12O3	Chrysophanol-9-anthrone	Quinones	Anthraquinone
MWS0552	239.2	223.03	240.209	C15H28O2	Cis-10-Pentadecenoic Acid(C15: 1)	Lipids	Free fatty acids
pme2827	239	223	240.245	C16H32O	Palmitaldehyde	Lipids	Free fatty acids
mws1383	243.09	145	242.08	C12H10N4O2	Lumichrome	Alkaloids	Alkaloids
pme0264	243.1	127	242.09	C10H14N2O5	Thymidine	Nucleotides and derivatives	Nucleotides and derivatives
mws0359	241.22	241.22	242.225	C15H30O2	Pentadecanoic Acid	Lipids	Free fatty acids
MWS2430	241.22	241.21	242.225	C15H30O2	13-methylmyristic acid	Lipids	Free fatty acids
ML10180524	244.09	112.05	243.086	C9H13N3O5	Cytarabine	Nucleotides and derivatives	Nucleotides and derivatives
pme3732	244.09	112	243.086	C9H13N3O5	Cytidine	Nucleotides and derivatives	Nucleotides and derivatives
mws0248	243.06	110	244.07	C9H12N2O6	Uridine	Nucleotides and derivatives	Nucleotides and derivatives
pme2266	245.1	227	244.088	C10H16N2O3S	Biotin	Others	Vitamin
MWS5231	243.16	181.16	244.167	C13H24O4	Tridecanedioic acid	Lipids	Free fatty acids
Lmhp002031	245.18	86.1	244.179	C12H24N2O3	L-Leucyl-L-Leucine	Amino acids and derivatives	Amino acids and derivatives
pmb2591	245.09	203.2	246.1	C13H14N2O3	N-Acetyl-L-Tryptophan	Amino acids and derivatives	Amino acids and derivatives
Zmdp001647	247.13	184.1	246.122	C10H18N2O5	γ-Glutamyl-L-valine	Amino acids and derivatives	Amino acids and derivatives
mws1108	249.2	150	248.189	C15H24N2O	Sophoridine	Alkaloids	Quinorisidine alkaloids
pmb0323	251.14	163.04	250.132	C13H18N2O3	N-Caffeoylputrescine	Alkaloids	Phenolamine
Lmjn006711	249.15	205.16	250.157	C15H22O3	4,5-Epoxyartemisinic Acid	Terpenoids	Sesquiterpenoids
pme3961	252.11	136	251.102	C10H13N5O3	2'-Deoxyadenosine	Nucleotides and derivatives	Nucleotides and derivatives
Lmmp001410	253.15	165.05	252.147	C13H20N2O3	Dihydrocaffeoylputrescine	Alkaloids	Phenolamine
Lmhn003373	253.04	137.02	254.043	C11H10O7	p-Hydroxybenzoylmalic acid	Phenolic acids	Phenolic acids
Hmbp003234	255.09	163.03	254.079	C12H14O6	1-O-Caffeoylglycerol	Lipids	Glycerol ester
mws0361	253.22	235.19	254.225	C16H30O2	Palmitoleic Acid	Lipids	Free fatty acids
Lmcn009122	253.22	235.21	254.225	C16H30O2	(7Z)-Hexadecenoic acid	Lipids	Free fatty acids
pma3101	256.08	124.1	256.082	C11H14NO6+	Nicotinate D-ribonucleoside	Others	Vitamin
mws1359	255.1	239	256.11	C16H16O3	Pterostilbene	Others	Stilbene
mws1488	255.23	237.22	256.24	C16H32O2	Palmitic acid	Lipids	Free fatty acids
mws0120	258.11	104.11	257.103	C8H20NO6P	Choline Alfoscerate	Lipids	PC
MWSslk133	257.18	195.18	258.183	C14H26O4	1,14-Tetradecanedioic Acid	Lipids	Free fatty acids
Zmyn000110	258.04	78.96	259.046	C6H14NO8P	D-Glucosamine 1-phosphate	Others	Saccharides and Alcohols
mws0866	259.02	97	260.03	C6H13O9P	D-Glucose 6-phosphate	Others	Saccharides and Alcohols
mws1090	259.02	97	260.03	C6H13O9P	Glucose-1-phosphate	Others	Saccharides and Alcohols
MWS2442	259.02	96.97	260.03	C6H13O9P	D-Fructose 6-Phosphate	Others	Saccharides and Alcohols
Zmdp002216	261.14	86.1	260.137	C11H20N2O5	L-γ-Glutamyl-L-leucine	Amino acids and derivatives	Amino acids and derivatives
Zmpn000095	261.04	78.96	262.045	C6H15O9P	Sorbitol-6-phosphate	Others	Saccharides and Alcohols
Lmtn004049	263.13	204.12	264.136	C15H20O4	Abscisic acid	Organic acids	Organic acids
Lmlp003161	265.15	177.06	264.147	C14H20N2O3	N-Feruloylputrescine	Alkaloids	Phenolamine
Lmmp002013	267.17	179.07	266.163	C14H22N2O3	Dihydroferuloylputrescine	Alkaloids	Phenolamine
pme1184	268.1	152	267.097	C10H13N5O4	2'-Deoxyguanosine	Nucleotides and derivatives	Nucleotides and derivatives
pme0230	268.1	136.06	267.097	C10H13N5O4	Adenosine	Nucleotides and derivatives	Nucleotides and derivatives
pme2890	269.06	136	268.055	C8H16N2O4S2	L-Homocystine	Amino acids and derivatives	Amino acids and derivatives
mws0037	267.07	252	268.074	C16H12O4	Formononetin (7-Hydroxy-4'-methoxyisoflavone)	Flavonoids	Isoflavones
mws1060	267.07	135	268.081	C10H12N4O5	9-(Arabinosyl)hypoxanthine	Nucleotides and derivatives	Nucleotides and derivatives
pmp000086	269.1	177.05	268.095	C13H16O6	1-Feruloyl-sn-glycerol*	Phenolic acids	Phenolic acids
pmp000087	269.1	177.05	268.095	C13H16O6	2-Feruloyl-sn-glycerol*	Phenolic acids	Phenolic acids
mws0383	267.23	267.23	268.24	C17H32O2	10-Heptadecenoic Acid	Lipids	Free fatty acids
pmf0293	269.29	209.2	270.292	C18H38O	1-Octadecanol	Lipids	Free fatty acids
pme0376	271.06	151	272.068	C15H12O5	Naringenin (5,7,4'-Trihydroxyflavanone)	Flavonoids	Flavanones
pme3475	273.08	153	272.068	C15H12O5	Butin	Flavonoids	Flavanones
pme2960	273.08	153	272.068	C15H12O5	Naringenin chalcone	Flavonoids	Chalcones
MWSmce675	271.08	108.02	272.09	C12H16O7	Arbutin	Phenolic acids	Phenolic acids
Lmmn003323	271.23	225.22	272.235	C16H32O3	2-Hydroxyhexadecanoic acid	Organic acids	Organic acids
pmp001264	274.27	256.27	273.267	C16H35NO2	Hexadecylsphingosine	Lipids	Sphingolipids
pme1201	273.08	167	274.084	C15H14O5	Phloretin	Flavonoids	Chalcones
pme3285	275.09	139	274.084	C15H14O5	Afzelechin (3,5,7,4'-Tetrahydroxyflavan)	Flavonoids	Flavanols
Lmrj002793	277.12	120.08	276.112	C14H16N2O4	Cyclo(Phe-Glu)	Amino acids and derivatives	Amino acids and derivatives
pme1712	275	257	276.132	C11H20N2O6	L-Saccharopine	Amino acids and derivatives	Amino acids and derivatives
Zmdp001663	279.1	133.03	278.094	C10H18N2O5S	γ-glutamylmethionine	Amino acids and derivatives	Amino acids and derivatives
mws1038	277.12	146	278.13	C11H22N2O4S	Pantetheine	Others	Others
Lmxp011770	279.16	149.02	278.152	C16H22O4	Diisobutyl phthalate*	Phenolic acids	Phenolic acids
MWSmce341	279.16	149.03	278.152	C16H22O4	Butyl isobutyl phthalate*	Phenolic acids	Phenolic acids
pmp001230	279.16	121	278.152	C16H22O4	Senkyunolide M	Others	Others
Lmlp012720	279.16	149.02	278.152	C16H22O4	Dibutyl phthalate*	Phenolic acids	Phenolic acids
Lmhp003013	279.17	177.05	278.163	C15H22N2O3	N-Feruloyl-Cadaverine	Alkaloids	Phenolamine
mws5035	279.17	120.08	278.163	C15H22N2O3	L-Leucyl-L-phenylalanine	Amino acids and derivatives	Amino acids and derivatives
pmb0889	279.23	95.1	278.225	C18H30O2	Punicic acid (9Z,11E,13Z-octadecatrienoic acid)	Lipids	Free fatty acids
pmb1650	279.2	149.4	278.225	C18H30O2	Octadeca-11E,13E,15Z-trienoic acid	Lipids	Free fatty acids
mws0366	277.22	277.22	278.225	C18H30O2	γ-Linolenic Acid*	Lipids	Free fatty acids
mws0367	277.22	277.22	278.225	C18H30O2	α-Linolenic Acid*	Lipids	Free fatty acids
Lmbn005923	277.22	59.01	278.225	C18H30O2	Crepenynic acid	Lipids	Free fatty acids
Lmhn002926	279.05	163.04	280.058	C13H12O7	p-Coumaroylmalic acid	Phenolic acids	Phenolic acids
mws0629	281.11	166	280.106	C13H16N2O5	L-Aspartyl-L-Phenylalanine	Amino acids and derivatives	Amino acids and derivatives
pmp001245	280.15	221.08	280.138	C15H22NO4+	Feruloylcholine	Alkaloids	Phenolamine
mws1491	279.23	279.23	280.24	C18H32O2	Linoleic acid	Lipids	Free fatty acids
Lmbn006152	279.23	59.01	280.24	C18H32O2	(9Z,11E)-Octadecadienoic acid	Lipids	Free fatty acids
MWS4354	282.12	150.08	281.112	C11H15N5O4	N6-methyladenosine	Nucleotides and derivatives	Nucleotides and derivatives
Hmhp001812	282.12	136.06	281.112	C11H15N5O4	2'-O-Methyladenosine	Nucleotides and derivatives	Nucleotides and derivatives
YC512118	282.28	247.24	281.272	C18H35NO	Oleamide (9-Octadecenamide)	Lipids	Free fatty acids
Lmyn012331	281.25	281.25	282.256	C18H34O2	Petroselinic acid	Lipids	Free fatty acids
mws0396	281.25	281.25	282.256	C18H34O2	Elaidic Acid	Lipids	Free fatty acids
mws2623	281.25	281.25	282.256	C18H34O2	11-Octadecanoic acid(Vaccenic acid)	Lipids	Free fatty acids
pme1178	284.1	152	283.092	C10H13N5O5	Guanosine	Nucleotides and derivatives	Nucleotides and derivatives
Hmjp005556	284.13	147.05	283.119	C17H17NO3	(2E)-3-(4-Hydroxyphenyl)-N-[2-(4-hydroxyphenyl)ethyl]-2-propenamide	Alkaloids	Alkaloids
Hmqp002567	284.13	147.04	283.12	C17H17NO3	P-Hydroxycinnamic acid p-hydroxyphenethylamine	Phenolic acids	Phenolic acids
pmp001252	284.13	147.04	283.121	C17H17NO3	p-Coumaroyltyramine	Alkaloids	Phenolamine
Zmzp005934	284.3	102.09	283.288	C18H37NO	Stearamide	Alkaloids	Alkaloids
mws0908	283.06	268	284.068	C16H12O5	Glycitein	Flavonoids	Isoflavones
pme3233	285.08	270	284.068	C16H12O5	Calycosin	Flavonoids	Isoflavones
mws0668	283.07	151	284.076	C10H12N4O6	Xanthosine	Nucleotides and derivatives	Nucleotides and derivatives
mws1505	283.1	135	284.105	C17H16O4	Phenethyl caffeate	Phenolic acids	Phenolic acids
mws1489	283.26	283.26	284.272	C18H36O2	Stearic Acid	Lipids	Free fatty acids
pma1751	286.09	124	285.085	C12H15NO7	N-(beta-D-Glucosyl)nicotinate	Others	Vitamin
mws1708	285.1	123.05	286.105	C13H18O7	Gastrodin	Phenolic acids	Phenolic acids
MWSslk132	285.21	223.21	286.214	C16H30O4	Hexadecanedioic acid	Lipids	Free fatty acids
Zmyn005252	285.24	239.24	286.251	C17H34O3	3-Hydroxy-palmitic acid methyl ester	Lipids	Free fatty acids
Lmdp003110	289.07	243.07	288.063	C15H12O6	2,6,7,4'-Tetrahydroxyisoflavanone	Flavonoids	Dihydroisoflavones
mws1094	287.06	259	288.063	C15H12O6	Aromadendrin (Dihydrokaempferol)	Flavonoids	Flavanonols
pmb3081	289	97	290.004	C6H11PO11	Glucarate O-Phosphoric acid	Others	Saccharides and Alcohols
pme3163	289	97	290.04	C7H15O10P	D-Sedoheptuiose 7-phosphate	Others	Saccharides and Alcohols
pme0460	291.09	139.04	290.079	C15H14O6	Epicatechin*	Flavonoids	Flavanols
MWSHY0065	291.09	139.04	290.079	C15H14O6	Catechin*	Flavonoids	Flavanols
pmb2657	289.1	97.1	290.123	C10H18N4O6	Argininosuccinic acid	Organic acids	Organic acids
Zmyn004548	291.2	235.17	292.204	C18H28O3	12-Oxo-phytodienoic acid	Lipids	Free fatty acids
MWSmce689	293.25	95.09	292.24	C19H32O2	Methyl linolenate	Lipids	Free fatty acids
Zmdn001564	293.11	164.07	294.122	C14H18N2O5	γ-Glutamylphenylalanine	Amino acids and derivatives	Amino acids and derivatives
pmb0494	295.17	207.07	294.158	C15H22N2O4	Sinapoylputrescine	Alkaloids	Phenolamine
Hmgp102564	295.17	207.06	294.158	C15H22O4N2	Coumaroyl amide derivative	Alkaloids	Phenolamine
Zmyn004732	293.21	185.12	294.219	C18H30O3	2R-hydroxy-9Z,12Z,15Z-octadecatrienoic acid	Lipids	Free fatty acids
pmb2787	293.21	275.1	294.219	C18H30O3	9-Oxo-10E,12Z-octadecadienoic acid	Lipids	Free fatty acids
Zmyn004676	293.21	113.1	294.219	C18H30O3	17-Hydroxylinolenic acid	Lipids	Free fatty acids
Zmpn003368	293.21	195.14	294.219	C18H30O3	13S-Hydroxy-9Z,11E,15Z-octadecatrienoic acid	Lipids	Free fatty acids
Lmmn006306	293.21	293.21	294.219	C18H30O3	Machilusolide D	Others	Others
pmb2792	293.21	193.1	294.219	C18H30O3	13-Hydroxy-6,9,11-octadecatrienoic acid	Lipids	Free fatty acids
Lmbn005443	293.21	235.17	294.219	C18H30O3	13-KODE; (9Z,11E)-13-Oxooctadeca-9,11-dienoic acid	Lipids	Free fatty acids
pmb2786	293.21	235.17	294.219	C18H30O3	9-Hydroxy-10,12,15-octadecatrienoic acid	Lipids	Free fatty acids
Lmcn009539	293.25	293.25	294.256	C19H34O2	E,E,Z-1,3,12-Nonadecatriene-5,14-diol	Lipids	Free fatty acids
Lmqp000329	296.07	104.11	295.056	C8H14N3O7P	5-Aminoimidazole ribonucleotide	Nucleotides and derivatives	Nucleotides and derivatives
Lmhn102068	295.05	179.03	296.053	C13H12O8	2-O-Caffeoylmalic acid	Phenolic acids	Phenolic acids
Hmqp005411	297.24	81.07	296.234	C18H32O3	9-Oxo-12Z-Octadecenoic acid	Lipids	Free fatty acids
Hmqp005455	297.24	81.07	296.234	C18H32O3	15(R)-Hydroxylinoleic Acid	Lipids	Free fatty acids
pmb2799	295.23	195.2	296.235	C18H32O3	12,13-Epoxy-9-Octadecenoic Acid	Lipids	Free fatty acids
Lmbn005369	295.23	195.14	296.235	C18H32O3	13(S)-HODE;13(S)-Hydroxyoctadeca-9Z,11E-dienoic acid*	Lipids	Free fatty acids
Lmbn005662	295.23	171.1	296.235	C18H32O3	9(10)-EpOME;(9R,10S)-(12Z)-9,10-Epoxyoctadecenoic acid	Lipids	Free fatty acids
Rfmb091	295.23	195.14	296.235	C18H32O3	9S-Hydroxy-10E,12Z-octadecadienoic acid*	Lipids	Free fatty acids
pme1474	298.1	136	297.09	C11H15N5O3S	5'-Deoxy-5'-(methylthio)adenosine	Nucleotides and derivatives	Nucleotides and derivatives
pmb0197	298.1	166.3	297.107	C11H15N5O5	N7-Methylguanosine	Nucleotides and derivatives	Nucleotides and derivatives
Lmbn009444	297.24	183.14	298.251	C18H34O3	Ricinoleic acid	Lipids	Free fatty acids
pmf0297	297.32	183.1	298.324	C20H42O	1-Eicosanol	Lipids	Free fatty acids
HJN011	298.11	145.03	299.116	C17H17NO4	Tataramide A	Alkaloids	Phenolamine
Zmhn001358	299.08	137.02	300.084	C13H16O8	4-O-Glucosyl-4-hydroxybenzoic acid	Phenolic acids	Phenolic acids
Zmhn001926	299.08	137.02	300.084	C13H16O8	1-O-Salicyl-D-glucose*	Phenolic acids	Phenolic acids
pmb3142	299.1	137.1	300.085	C13H16O8	Salicylic acid-2-O-glucoside	Phenolic acids	Phenolic acids
Hmtn001302	299.08	137.02	300.085	C13H16O8	Glucosyloxybenzoic acid*	Phenolic acids	Phenolic acids
pmc1990	299.1	223.1	300.1	C17H16O5	4'-Hydroxy-5,7-dimethoxyflavanone	Flavonoids	Flavanones
mws2367	299.11	119	300.121	C14H20O7	Salidroside	Phenolic acids	Phenolic acids
Cmmn012461	299.2	299.2	300.209	C20H28O2	Dehydroabietic acid	Terpenoids	Ditepenoids
MWS4295	299.26	253.25	300.266	C18H36O3	DL-2-hydroxystearic acid	Lipids	Free fatty acids
MWS5235	299.26	253.25	300.266	C18H36O3	12-Hydroxyoctadecanoic acid	Lipids	Free fatty acids
Zmyn005384	299.26	253.26	300.266	C18H36O3	2R-Hydroxyoctadecanoic Acid	Lipids	Free fatty acids
Lmqn008288	299.26	299.26	300.267	C18H36O3	3-Hydroxyoctadecanoic Acid	Lipids	Free fatty acids
pmb3079	300.05	96.9	301.056	C8H16NO9P	N-Acetyl-D-glucosamine-1-phosphate	Others	Saccharides and Alcohols
mws1349	302.31	109.2	301.298	C18H39NO2	Dihydrosphingosine	Lipids	Sphingolipids
pme3514	301.04	151	302.043	C15H10O7	Morin	Flavonoids	Flavonols
Hmqn000843	301.09	123.01	302.1	C13H18O8	Tachioside	Phenolic acids	Phenolic acids
Zmhn000892	301.09	139.05	302.1	C13H18O8	4-O-Glucosyl-3,4-dihydroxybenzyl alcohol	Phenolic acids	Phenolic acids
Hmhn002457	301.09	139.04	302.1	C13H18O8	3-methoxy-5-hydroxy-1-O-β-D-glucopyranoside	Phenolic acids	Phenolic acids
Hmsn002598	301.09	139.04	302.1	C13H18O8	Salirepin	Phenolic acids	Phenolic acids
Lmbn014696	301.22	301.22	302.225	C20H30O2	Pimaric acid*	Terpenoids	Ditepenoids
Cmmn013378	301.22	301.22	302.225	C20H30O2	Levopimaric acid*	Terpenoids	Ditepenoids
MWSmce549	303.25	57.07	302.246	C17H34O4	1-Monomyristin	Lipids	Free fatty acids
MWSHY0098	307.08	139.04	306.074	C15H14O7	Epigallocatechin	Flavonoids	Flavanols
pme1086	306.08	143	307.084	C10H17N3O6S	Glutathione reduced form	Amino acids and derivatives	Amino acids and derivatives
pmb2855	307	145	308.122	C11H20N2O8	L-Glutamine-O-glycoside	Amino acids and derivatives	Amino acids and derivatives
pmn001610	307.26	307.3	308.272	C20H36O2	Eicosadienoic acid	Lipids	Free fatty acids
Lmhn003074	309.06	193.05	310.069	C14H14O8	Feruloylmalic acid	Phenolic acids	Phenolic acids
pmb2791	309.21	209.1	310.1	C18H30O4	9-Hydroperoxy-10E,12,15Z-octadecatrienoic acid	Lipids	Free fatty acids
Zmdp001857	311.12	165.05	310.116	C14H18N2O6	γ-Glutamyltyrosine	Amino acids and derivatives	Amino acids and derivatives
pmp001214	310.16	251.09	310.147	C16H24NO5+	Sinapine	Alkaloids	Phenolamine
Zmyn004449	309.21	171.1	310.214	C18H30O4	9-Hydroxy-12-oxo-10(E),15(Z)-octadecadienoic acid	Lipids	Free fatty acids
Zmzn003953	309.2	227.2	310.214	C18H30O4	13(s)-hydroperoxy-(9z,11e,15z)-octadecatrienoic acid	Lipids	Free fatty acids
pmn001606	309.28	309.28	310.287	C20H38O2	Eicosenoic acid	Lipids	Free fatty acids
Lmtp001399	312.11	150.05	311.101	C14H17NO7	5,6-Dihydroxyindole-5-O-β-glucoside	Alkaloids	Plumerane
Hmtn001358	310.09	148.04	311.101	C14H17NO7	2-(D-Glucosyloxy)-4-hydroxybenzeneacetonitrile	Alkaloids	Phenolamine
Lmap001823	312.11	132.04	311.101	C14H17NO7	Dhurrin	Alkaloids	Phenolamine
Lmcp002302	312.13	180.09	311.123	C12H17N5O5	N6-(2-Hydroxyethyl)adenosine	Nucleotides and derivatives	Nucleotides and derivatives
pme3967	312.13	180	311.123	C12H17N5O5	2-(Dimethylamino)guanosine	Nucleotides and derivatives	Nucleotides and derivatives
Lmhn001477	311.04	179.04	312.048	C13H12O9	2-Caffeoyl-L-tartaric acid (Caftaric acid)	Phenolic acids	Phenolic acids
pmp000804	313.14	277.2	312.136	C19H20O4	Isobavachalcone D	Flavonoids	Chalcones
mws0636	313.15	166	312.147	C18H20N2O3	L-Phenylalanyl-L-phenylalanine	Amino acids and derivatives	Amino acids and derivatives
pmn001689	311.22	223.17	312.23	C18H32O4	9-Hydroxy-12-oxo-15(Z)-octadecenoic acid	Lipids	Free fatty acids
Lmbn004685	311.22	223.17	312.23	C18H32O4	5S,8R-DiHODE; (5S,8R,9Z,12Z)-5,8-Dihydroxyoctadeca-9,12-dienoate	Lipids	Free fatty acids
MWS80006	311.22	293.21	312.23	C18H32O4	9-Hydroperoxy-9Z,11E-Octadecadienoic Acid	Lipids	Free fatty acids
Rfmb087	311.22	293.21	312.23	C18H32O4	9-Hydroxy-13-oxo-10-octadecenoic Acid	Lipids	Free fatty acids
MWS80007	311.22	249.22	312.23	C18H32O4	13-Hydroperoxy-9Z,11E-octadecadienoic acid*	Lipids	Free fatty acids
Lmbn005287	311.22	249.22	312.23	C18H32O4	7S,8S-DiHODE; (9Z,12Z)-(7S,8S)-Dihydroxyoctadeca-9,12-dienoic acid*	Lipids	Free fatty acids
pmb2804	311.1	171.3	312.23	C18H32O4	13S-Hydroperoxy-9Z,11E-octadecadienoic acid	Lipids	Free fatty acids
pmf0397	311.3	183.1	312.303	C20H40O2	Arachidic acid	Lipids	Free fatty acids
mws1433	314.14	177.05	313.131	C18H19NO4	N-Feruloyltyramine	Alkaloids	Phenolamine
Lmyn002403	313.09	101.02	314.1	C14H18O8	Mandelic acid-β-glucoside	Phenolic acids	Phenolic acids
Lmmn002179	313.09	107.05	314.1	C14H18O8	Methyl salicylate-2-O-glucoside	Phenolic acids	Phenolic acids
Lmbn007891	313.24	183.14	314.246	C18H34O4	Hydroxy ricinoleic acid	Lipids	Free fatty acids
Lmbn005487	313.24	251.24	314.246	C18H34O4	12,13-DHOME; (9Z)-12,13-Dihydroxyoctadec-9-enoic acid	Lipids	Free fatty acids
pmb2871	315.07	153	316.079	C13H16O9	1-O-Gentisoyl-D-glucoside	Phenolic acids	Phenolic acids
pmn001367	315.07	153.02	316.079	C13H16O9	Protocatechuic acid-4-O-glucoside	Phenolic acids	Phenolic acids
Jmwn002172	315.11	135.04	316.116	C14H20O8	3,4-dihydroxyphenylethanol-β-D-glucopyranoside	Phenolic acids	Phenolic acids
pmn001553	315.11	153.1	316.116	C14H20O8	Cimidahurinine	Phenolic acids	Phenolic acids
Hmtn001120	315.11	153.06	316.116	C14H20O8	5-(2-Hydroxyethyl)-2-O-glucosylphenol	Phenolic acids	Phenolic acids
Zmtn001661	315.11	153.02	316.116	C14H20O8	Vanilloloside	Phenolic acids	Phenolic acids
pmb2221	318.3	60.1	317.293	C18H39NO3	4-Hydroxysphinganine	Lipids	Sphingolipids
mws0744	319.05	301	320.053	C15H12O8	Dihydromyricetin (Ampelopsin)	Flavonoids	Flavanonols
pmb0751	321.1	147.3	320.09	C16H16O7	Trans-5-O-(p-Coumaroyl)shikimate	Phenolic acids	Phenolic acids
mws0582	322.11	130	321.099	C11H19N3O6S	S-(Methyl)glutathione	Amino acids and derivatives	Amino acids and derivatives
pme2074	322.4	129.7	323.21	C18H29NO4	Jasmonoyl-L-Isoleucine	Amino acids and derivatives	Amino acids and derivatives
pme3188	323.03	211	324.036	C9H13N2O9P	Uridine 5'-monophosphate	Nucleotides and derivatives	Nucleotides and derivatives
Lmbp003825	325.09	163.04	324.085	C15H16O8	Skimmin (7-Hydroxycoumarin-7-O-glucoside)	Lignans and Coumarins	Coumarins
YC512115	325.15	163.13	324.147	C19H20N2O3	Nicotine-N-glucoside	Alkaloids	Pyridine alkaloids
YC512112	325.18	163.12	324.169	C16H24O5N2	Anabasine-glucoside	Alkaloids	Pyridine alkaloids
mws0983	326.31	62.06	325.298	C20H39NO2	N-Oleoylethanolamine	Alkaloids	Alkaloids
Lmsn003111	325.09	145.03	326.1	C15H18O8	1-O-p-Coumaroyl-β-D-glucose	Phenolic acids	Phenolic acids
Hmhn003067	325.09	119.05	326.1	C15H18O8	Phenylpropionic acid-O-β-D-glucopyranoside	Phenolic acids	Phenolic acids
Zmzn001549	325.09	119.05	326.1	C15H18O8	Ferulic acid-1-O-glucoside	Phenolic acids	Phenolic acids
Zmhn002301	325.09	163.04	326.1	C15H18O8	p-Coumaric acid-4-O-glucoside	Phenolic acids	Phenolic acids
Lmqn009304	325.11	293.08	326.115	C19H18O5	Eucalyptin (5-Hydroxy-7,4'-dimethoxy-6,8-dimethylflavone)	Flavonoids	Flavanones
Lmqn000351	325.11	59.01	326.121	C12H22O10	Rutinose	Others	Saccharides and Alcohols
Lmsn000363	325.13	145.07	326.137	C16H22O7	Raspberryketone glucoside	Phenolic acids	Phenolic acids
MWSmce278	327.19	159.08	326.188	C21H26O3	Acitretin	Others	Vitamin
Smcp000882	328.13	310.12	327.132	C15H21NO7	N-benzoyl-2-aminoethyl-β-D-glucopyranoside	Others	Others
Lmtn002233	327.11	165.05	328.116	C15H20O8	Androsin	Phenolic acids	Phenolic acids
pmn001691	327.22	291.2	328.225	C18H32O5	9,12,13-Trihydroxy-10,15-octadecadienoic acid	Lipids	Free fatty acids
mws0884	328.05	134.2	329.053	C10H12N5O6P	Cyclic 3',5'-Adenylic acid	Nucleotides and derivatives	Nucleotides and derivatives
pmn001692	328.12	295.09	329.126	C18H19NO5	3-O-Acetylhamayne	Alkaloids	Isoquinoline alkaloids
MWStz208	330.13	177.06	329.126	C18H19NO5	N-Feruloyloctopamine	Alkaloids	Phenolamine
Smhn002346	329.08	167.03	330.095	C14H18O9	2,4,6-trihydroxy-acetophenone-6-O-β-D-glucopyranoside*	Phenolic acids	Phenolic acids
Smhn102346	329.08	167.03	330.095	C14H18O9	2,4,6-trihydroxy-acetophenone-4-O-β-D-glucopyranoside*	Phenolic acids	Phenolic acids
pmn001517	329.12	167	330.131	C15H22O8	3,4,5-Trimethoxyphenyl-1-O-Glucoside	Phenolic acids	Phenolic acids
Hmqn003054	329.23	311.23	330.24	C18H34O5	9,10,11-Trihydroxy-12-octadecenoic acid	Lipids	Free fatty acids
pmn001694	329.23	229.15	330.241	C18H34O5	9,10,13-Trihydroxy-11-Octadecenoic Acid	Lipids	Free fatty acids
Lmbn004240	329.23	199.13	330.241	C18H34O5	9,10-Dihydroxy-12,13-epoxyoctadecanoic acid	Lipids	Free fatty acids
pmp001284	331.28	313.27	330.277	C19H38O4	Monopalmitin	Lipids	Glycerol ester
pme3184	332.08	136	331.068	C10H14N5O6P	2'-Deoxyadenosine-5'-monophosphate	Nucleotides and derivatives	Nucleotides and derivatives
pmb0789	332.13	152.07	331.127	C14H21NO8	Pyridoxine-5'-O-glucoside	Others	Vitamin
pmc0066	333.05	137.05	332.052	C10H13N4O7P	2'-Deoxyinosine-5'-monophosphate	Nucleotides and derivatives	Nucleotides and derivatives
pmb2928	331	313.1	332.074	C13H16O10	Gallic acid-4-O-glucoside	Phenolic acids	Phenolic acids
Zmhn001703	331.07	169.02	332.074	C13H16O10	5-O-Galloyl-D-hamamelose*	Phenolic acids	Phenolic acids
Lmfn000604	331.07	169.01	332.074	C13H16O10	6-O-Galloyl-D-glucose*	Phenolic acids	Phenolic acids
Hmln000659	331.07	169.01	332.075	C13H16O10	3-O-Galloyl-D-glucose*	Phenolic acids	Phenolic acids
Hmln000873	331.07	169.01	332.075	C13H16O10	2-O-Galloyl-D-glucose	Phenolic acids	Phenolic acids
Lmmn001294	331.1	153.02	332.111	C14H20O9	Koaburaside	Phenolic acids	Phenolic acids
Jmwn002117	331.1	153.02	332.111	C14H20O9	2-(3,4-dihydroxyphenyl)ethanediol 1-O-β-D-glucopyranoside	Phenolic acids	Phenolic acids
mws0675	335.06	123	334.057	C11H15N2O8P	β-Nicotinamide mononucleotide	Nucleotides and derivatives	Nucleotides and derivatives
pmf0289	336.17	148	335.159	C15H21N5O4	Riboprine	Nucleotides and derivatives	Nucleotides and derivatives
pmb0498	337.19	207.07	336.18	C16H24N4O4	Sinapoylagmatine	Alkaloids	Phenolamine
pmn001421	337.09	191.05	338.1	C16H18O8	3-O-p-Coumaroylquinic acid*	Phenolic acids	Phenolic acids
pmb3074	337.09	191.05	338.1	C16H18O8	5-O-p-Coumaroylquinic acid*	Phenolic acids	Phenolic acids
Lmyn011997	337.31	337.31	338.318	C22H42O2	Erucic acid	Lipids	Free fatty acids
pme3311	339	97	339.996	C6H14O12P2	D-Fructose-1,6-biphosphate	Others	Saccharides and Alcohols
Zmyn000083	338.99	78.96	339.996	C6H14O12P2	D-Glucose 1,6-bisphosphate	Others	Saccharides and Alcohols
Hmmp002150	342.13	177.05	341.126	C19H19NO5	3,5-Bis(3-methoxy-4-hydroxyphenyl)-2,3-dihydro-2(1H)-pyridinone	Alkaloids	Pyridine alkaloids
Lmsn002548	341.09	161.02	342.095	C15H18O9	1-O-Caffeoyl-β-D-glucose	Phenolic acids	Phenolic acids
Jmwn002620	341.09	161.02	342.095	C15H18O9	Vanillic Acid-4-O-Glucuronide	Phenolic acids	Phenolic acids
Zmhn001793	341.09	179.03	342.096	C15H18O9	6-O-Caffeoyl-D-glucose	Phenolic acids	Phenolic acids
mws1080	341.11	179	342.116	C12H22O11	Galactinol	Others	Saccharides and Alcohols
mws0264	341.11	119	342.116	C12H22O11	D-Trehalose	Others	Saccharides and Alcohols
MA10039641	341.11	89.02	342.116	C12H22O11	Lactobiose	Others	Saccharides and Alcohols
Lmsn000381	341.11	89.02	342.116	C12H22O11	D-Maltose	Others	Saccharides and Alcohols
mws5038	341.11	89.02	342.116	C12H22O11	Isomaltulose	Others	Saccharides and Alcohols
mws1333	341.11	113	342.116	C12H22O11	Melibiose	Others	Saccharides and Alcohols
mws0906	341.12	179	342.131	C16H22O8	Coniferin	Phenolic acids	Phenolic acids
HJAP050	344.15	177.05	343.142	C19H21NO5	N-Feruloyl-3-methoxytyramine	Alkaloids	Phenolamine
Hmjp005906	344.15	177.05	343.142	C19H21NO5	N-Trans-Feruloyl-3'-O-methyldopamine*	Alkaloids	Phenolamine
Hmjp006104	344.15	177.05	343.142	C19H21NO5	N-Cis-Feruloyl-3'-O-methyldopamine*	Alkaloids	Phenolamine
Zmln000899	343.11	181.05	344.111	C15H20O9	Syringaldehyde-4-O-glucoside	Phenolic acids	Phenolic acids
Lmmn000774	343.1	181.05	344.111	C15H20O9	Dihydrocaffeoylglucose	Phenolic acids	Phenolic acids
MWSslk074	343.12	59.01	344.132	C12H24O11	Lactitol	Others	Saccharides and Alcohols
mws0609	344.04	150	345.047	C10H12N5O7P	Guanosine 3',5'-cyclic monophosphate	Nucleotides and derivatives	Nucleotides and derivatives
pmb0801	346.11	184.1	345.106	C14H19NO9	4-Pyridoxic acid-O-glucoside	Others	Vitamin
Lmtn000940	345.08	139.04	346.09	C14H18O10	1-O-(3,4-Dihydroxy-5-methoxy-benzoyl)-glucoside	Phenolic acids	Phenolic acids
pmb0981	348.07	136	347.063	C10H14N5O7P	Adenosine 5'-monophosphate	Nucleotides and derivatives	Nucleotides and derivatives
pmf0557	327.04	171	350.034	C16H11N2NaO4S	Orange I	Alkaloids	Alkaloids
Lmhp011388	353.27	261.22	352.261	C21H36O4	2-α-Linolenoyl-glycerol*	Lipids	Glycerol ester
Lmhp011562	353.27	261.22	352.261	C21H36O4	1-α-Linolenoyl-glycerol*	Lipids	Glycerol ester
mws0748	353.09	191.1	354.095	C16H18O9	1-Caffeoylquinic acid	Phenolic acids	Phenolic acids
mws2108	353.09	191.05	354.095	C16H18O9	Cryptochlorogenic acid (4-O-Caffeoylquinic acid)*	Phenolic acids	Phenolic acids
pme1816	353.09	191	354.095	C16H18O9	Neochlorogenic acid (5-O-Caffeoylquinic acid)*	Phenolic acids	Phenolic acids
mws1077	355.1	193.05	354.095	C16H18O9	Scopoletin-7-O-glucoside (Scopolin)	Lignans and Coumarins	Coumarins
mws0178	353.09	191.01	354.095	C16H18O9	Chlorogenic acid (3-O-Caffeoylquinic acid)*	Phenolic acids	Phenolic acids
Lmhp112042	355.28	263.24	354.277	C21H38O4	1-Linoleoylglycerol*	Lipids	Glycerol ester
Lmhp012042	355.28	263.24	354.277	C21H38O4	2-Linoleoylglycerol*	Lipids	Glycerol ester
MWSmce326	355.06	96.97	356.073	C9H17N4O9P	AICAR phosphate (Acadesine phosphate)	Nucleotides and derivatives	Nucleotides and derivatives
Lmsn003318	355.1	175.04	356.111	C16H20O9	1-O-Feruloyl-β-D-glucose*	Phenolic acids	Phenolic acids
Zmhn002334	355.1	193.05	356.111	C16H20O9	6-O-Feruloyl-D-glucose	Phenolic acids	Phenolic acids
Hmhn003518	355.1	175.04	356.111	C16H20O9	4-O-β-D-glucopyranosylferulic acid*	Phenolic acids	Phenolic acids
mws1526	359.13	197	358.126	C16H22O9	Sweroside	Terpenoids	Monoterpenoids
pmb3107	359.1	182.1	360.106	C15H20O10	Glucosyringic Acid	Phenolic acids	Phenolic acids
pmb0998	364.07	152.1	363.058	C10H14N5O8P	Guanosine 5'-monophosphate	Nucleotides and derivatives	Nucleotides and derivatives
Lmgp003270	369.16	177.06	368.074	C16H16O10	Scopoletin-7-O-glucuronide	Lignans and Coumarins	Coumarins
Lmgn003073	735.22	367.11	368.111	C17H20O9	5-O-Feruloylquinic acid	Phenolic acids	Phenolic acids
pmb0752	369.12	177.1	368.111	C17H20O9	3-O-Feruloylquinic acid	Phenolic acids	Phenolic acids
pma3724	369.1	177.1	368.111	C17H20O9	1-O-Feruloylquinic acid	Phenolic acids	Phenolic acids
mws0179	367.1	190.9	368.111	C17H20O9	Chlorogenic acid methyl ester	Phenolic acids	Phenolic acids
Lmbp002309	371.1	209.05	370.126	C17H22O9	Sinapaldehyde-4-O-Glucoside	Phenolic acids	Phenolic acids
Jmlp004238	371.2	133.1	370.199	C19H30O7	Byzantionoside A	Others	Others
pmn001695	371.1	249.06	372.106	C16H20O10	Trihydroxycinnamoylquinic acid	Phenolic acids	Phenolic acids
mws0055	373.13	343.09	372.121	C20H20O7	Tangeretin (4',5,6,7,8-Pentamethoxyflavone)	Flavonoids	Flavones
Zmgp003492	373.12	105.03	372.121	C20H20O7	8-Hydroxy-α-conidendrin	Lignans and Coumarins	Lignans
Smhn002274	373.22	211.17	372.214	C19H32O7	Blumenol C glucoside	Others	Others
mws1574	373.11	123	374.121	C16H22O10	Geniposidic acid	Terpenoids	Monoterpenoids
pmp000695	375.13	177.05	374.121	C16H22O10	Swertiamarin	Terpenoids	Monoterpenoids
mws0232	377.15	243	376.138	C17H20N4O6	Riboflavin (Vitamin B2)	Others	Vitamin
pme3337	384.12	252	383.108	C14H17N5O8	Succinyladenosine	Nucleotides and derivatives	Nucleotides and derivatives
pme1286	385.13	250	384.122	C14H20N6O5S	S-(5'-Adenosy)-L-homocysteine	Amino acids and derivatives	Amino acids and derivatives
pmb2940	385.11	205	386.121	C17H22O10	1-O-Glucosyl sinapate	Phenolic acids	Phenolic acids
Zmhn002227	385.11	223.06	386.121	C17H22O10	4-O-Glucosyl-sinapate	Phenolic acids	Phenolic acids
Cmyp003257	387.2	225.14	386.194	C19H30O8	Icariside B1	Others	Others
Lmmp003215	387.2	207.14	386.194	C19H30O8	Icariside B2	Others	Others
pmn001423	385.19	223.13	386.194	C19H30O8	Roseoside	Others	Others
pmb0292	387.1	331.1	386.355	C27H46O	Cholesterol	Steroids	Steroid
Hmcn001415	387.13	225.07	388.137	C17H24O10	Majoroside	Others	Others
mws1565	389.14	209.08	388.137	C17H24O10	Geniposide	Terpenoids	Monoterpenoids
Lmzn001582	387.17	207.1	388.174	C18H28O9	5'-Glucosyloxyjasmanic acid	Phenolic acids	Phenolic acids
pmp000678	408.23	211.09	390.096	C16H22O11	Forsythide	Terpenoids	Monoterpenoids
Cmjp004550	391.16	179.07	390.153	C17H26O10	Loganin	Terpenoids	Monoterpenoids
Lmwp011196	391.28	149.02	390.277	C24H38O4	Bis(2-ethylhexyl)phthalate	Phenolic acids	Phenolic acids
Lmmp006281	396.33	396.33	395.319	C27H41NO	Solasodiene	Alkaloids	Steroid alkaloids
Hmmp002720	398.34	398.34	397.334	C27H43NO	Solanidine	Alkaloids	Steroid alkaloids
pmc0281	400.15	136.11	399.139	C15H21N5O8	Ribosyladenosine	Nucleotides and derivatives	Nucleotides and derivatives
Lmmp004821	400.36	400.36	399.35	C27H45NO	Demissidine	Alkaloids	Steroid alkaloids
mws0043	403.14	373.1	402.131	C21H22O8	Nobiletin (5,6,7,8,3',4'-Hexamethoxyflavone)	Flavonoids	Flavones
pme3007	402.99	159	404.002	C9H14N2O12P2	Uridine 5'-diphosphate	Nucleotides and derivatives	Nucleotides and derivatives
pmp001054	422.17	225.08	404.132	C17H24O11	Gardenoside	Terpenoids	Monoterpenoids
MWSslk171	407.13	227.07	408.142	C20H24O9	Nodakenin	Lignans and Coumarins	Coumarins
Lmfp004842	414.34	253.19	413.329	C27H43NO2	Tomatidinol	Alkaloids	Steroid alkaloids
Lmmp004621	414.34	414.34	413.329	C27H43NO2	Leptinidine	Alkaloids	Steroid alkaloids
Zmcp010827	415.32	271.21	414.313	C27H42O3	Diosgenin	Steroids	Steroidal saponins
pmb0580	417.1	255.1	416.111	C21H20O9	Chrysin-5-O-glucoside (Toringin)	Flavonoids	Flavones
Hmcn002743	417.15	181.04	418.162	C22H26O8	Lirioresinol A	Lignans and Coumarins	Lignans
MWS20152	417.16	402.1	418.163	C22H26O8	Syringaresinol	Lignans and Coumarins	Lignans
mws2523	421.08	241.1	422.083	C12H23O14P	Trehalose 6-phosphate	Others	Saccharides and Alcohols
Lmhp008337	426.26	285.24	425.254	C19H40NO7P	LysoPE 14:0(2n isomer)	Lipids	LPE
pmb0864	426.26	285.24	425.254	C19H40NO7P	LysoPE 14:0	Lipids	LPE
mad1424	427.05	295.05	426.043	C17H14O13	Ditartaroyl-hydroxycoumarin	Lignans and Coumarins	Coumarins
pme2117	426	159	427.029	C10H15N5O10P2	Adenosine 5'-diphosphate	Nucleotides and derivatives	Nucleotides and derivatives
Zmdn004052	431.1	269.05	432.106	C21H20O10	Aloe emodin-1-O-glucoside	Quinones	Anthraquinone
pmn001587	431.12	269.1	432.127	C18H24O12	Asperulosidic acid	Terpenoids	Monoterpenoids
Lmtn002324	431.15	269.1	432.163	C19H28O11	Benzyl-(2''-O-glucosyl)glucoside	Phenolic acids	Phenolic acids
Lmyn003028	431.16	269.1	432.163	C19H28O11	Benzyl-β-gentiobioside	Phenolic acids	Phenolic acids
HJN087	433.12	271.06	434.121	C21H22O10	Naringenin-4'-O-glucoside	Flavonoids	Flavanones
Zmhn001036	433.11	271.06	434.121	C21H22O10	choerospondin	Flavonoids	Flavanones
pmp000604	435.13	273.07	434.121	C21H22O10	Rubrofusarin-6-O-glucoside	Others	Others
Cmzn005970	433.11	271.06	434.121	C21H22O10	Dunalianoside A	Phenolic acids	Phenolic acids
Lmlp006175	435.13	273.09	434.121	C21H22O10	Isosalipurposide (Phlorizin Chalcone)	Flavonoids	Chalcones
Cmzn005251	433.11	271.06	434.121	C21H22O10	6-O-Caffeoylarbutin	Phenolic acids	Phenolic acids
mws1179	433.11	271	434.121	C21H22O10	Naringenin-7-O-glucoside (Prunin)	Flavonoids	Flavanones
HJN090	433.11	271.06	434.121	C21H22O10	Butin-7-O-glucoside	Flavonoids	Flavanones
HJN055	435.13	273.08	436.136	C21H24O10	Dihydrocharcone-4'-O-glucoside	Flavonoids	Chalcones
Lmfn004093	435.13	315.09	436.137	C21H24O10	Phloretin-4'-O-glucoside (Trilobatin)	Flavonoids	Chalcones
mws2118	435.13	166.7	436.137	C21H24O10	Phloretin-2'-O-glucoside (Phlorizin)	Flavonoids	Chalcones
Lmhp008273	438.26	297.24	437.254	C20H40NO7P	LysoPE 15:1(2n isomer)	Lipids	LPE
Lmhp008440	438.26	297.24	437.254	C20H40NO7P	LysoPE 15:1	Lipids	LPE
pmb0503	439.22	147.04	438.211	C20H30N4O7	N-(4'-O-glycosyl)-p-coumaroyl agmatine	Alkaloids	Phenolamine
Lmhp009187	440.28	299.26	439.27	C20H42NO7P	LysoPE 15:0	Lipids	LPE
pme1014	445.3	341.3	444.303	C31H40O2	Menatetrenone (Vitamin K2)	Others	Vitamin
pmn001338	445.08	283	446.085	C21H18O11	Rhein-8-O-glucoside	Quinones	Anthraquinone
pmp000550	447.13	285.07	446.121	C22H22O10	Calycosin-7-O-glucoside	Flavonoids	Isoflavones
pmb1283	448.1	163.5	447.215	C18H33N5O6S	L-Glutaminyl-L-valyl-L-valyl-L-cysteine	Amino acids and derivatives	Amino acids and derivatives
Lmsp004915	449.11	287.06	448.101	C21H20O11	Aureusidin-4-O-glucoside	Flavonoids	Aurones
mws2209	449.11	287.06	448.101	C21H20O11	Kaempferol-3-O-glucoside (Astragalin)*	Flavonoids	Flavonols
mws0913	447.09	285	448.101	C21H20O11	Kaempferol-3-O-galactoside (Trifolin)*	Flavonoids	Flavonols
pmn001716	447.09	285.04	448.101	C21H20O11	Carthamone	Flavonoids	Chalcones
pme2459	449.11	287.2	448.101	C21H20O11	Luteolin-7-O-glucoside (Cynaroside)	Flavonoids	Flavones
Xmyp005654	449.11	287.06	448.101	C21H20O11	Kaempferol-4'-O-glucoside*	Flavonoids	Flavonols
Hmpp003270	449.11	287.05	448.101	C21H20O11	Luteolin-4'-O-glucoside*	Flavonoids	Flavones
Lmlp003531	449.11	287.06	448.101	C21H20O11	Luteolin-3'-O-glucoside*	Flavonoids	Flavones
Zmhn001905	447.09	285.04	448.101	C21H20O11	HydroxyAloe-emodin-8-O-glucoside	Quinones	Anthraquinone
pmb3023	449.11	287	450.116	C21H22O11	Eriodictyol-8-C-glucoside	Flavonoids	Flavanones
Cmzn004594	449.11	287.06	450.116	C21H22O11	Dunalianoside C	Phenolic acids	Phenolic acids
MWS20145	451.12	289.07	450.116	C21H22O11	eriodictyol 7-O-β-D-glucopyranoside	Flavonoids	Flavanones
Cmxp003975	451.12	289.07	450.116	C21H22O11	Okanin-4'-O-glucoside(Marein)	Flavonoids	Chalcones
Lmtn002796	449.1	287.05	450.116	C21H22O11	Aromadendrin-7-O-glucoside	Flavonoids	Flavanonols
Jmgn004021	449.11	269.05	450.116	C21H22O11	6-C-Glucosyl-2-Hydroxynaringenin	Flavonoids	Flavanones
Lmhp008763	452.28	311.26	451.27	C21H42NO7P	LysoPE 16:1(2n isomer)	Lipids	LPE
Lmhp009034	452.28	311.26	451.27	C21H42NO7P	LysoPE 16:1	Lipids	LPE
Hmpn005101	451.12	289.07	452.131	C21H24O11	Sieboldin	Flavonoids	Chalcones
pmb0876	454.29	313.27	453.286	C21H44NO7P	LysoPE 16:0	Lipids	LPE
pmd0160	454.29	313.27	453.286	C21H44NO7P	LysoPE 16:0(2n isomer)	Lipids	LPE
Lmqn012798	453.34	453.34	454.345	C30H46O3	Urs-12(13)-en-3-one-28-oic acid	Terpenoids	Triterpene
GQ512004	456.25	310.21	455.242	C25H33N3O5	N1-Dihydrocaffeoyl-N10-coumaroylspermidine	Alkaloids	Phenolamine
Lmmn008971	455.35	455.35	456.36	C30H48O3	Isomangiferolic acid	Terpenoids	Triterpene
pmn001700	455.35	455.35	456.36	C30H48O3	24,30-Dihydroxy-12(13)-enolupinol	Terpenoids	Triterpene
Zmjn014062	455.35	455.35	456.36	C30H48O3	(23S)-3β-hydroxydammara-21-oic acid 21,23-lactone	Terpenoids	Triterpene
MWSmce052	455.36	455.36	456.36	C30H48O3	3-Epiursolic acid	Terpenoids	Triterpene
mws4053	455.35	455.35	456.36	C30H48O3	Ursolic acid	Terpenoids	Triterpene
Lmmn009170	455.35	455.35	456.36	C30H48O3	Mangiferolic acid	Terpenoids	Triterpene
HJN110	455.36	455.36	456.36	C30H48O3	Betulinic acid	Terpenoids	Triterpene
pmb0464	458.1	116.3	457.143	C16H27NO14	L-Aspartic acid-O-diglucoside	Amino acids and derivatives	Amino acids and derivatives
pmb2654	460.1	117.9	461.153	C19H27NO12	Anthranilate-1-O-Sophoroside	Phenolic acids	Phenolic acids
pmp000012	463.09	287.05	462.08	C21H18O12	Scutellarein-7-O-glucuronide (Scutellarin)	Flavonoids	Flavones
Lmhn002321	461.07	167.04	462.08	C21H18O12	Vnilloylcaffeoyltartaric acid	Phenolic acids	Phenolic acids
mws4167	463.09	287.06	462.08	C21H18O12	Luteolin-7-O-glucuronide	Flavonoids	Flavones
Lmdp003286	465.1	303.06	464.095	C21H20O12	Isohyperoside	Flavonoids	Flavonols
pmp001309	465.1	303.1	464.095	C21H20O12	6-Hydroxykaempferol-7-O-glucoside	Flavonoids	Flavonols
MWSHY0046	465.1	303.05	464.095	C21H20O12	Isoquercitrin	Flavonoids	Flavonols
Hmcn001884	463.09	301.03	464.095	C21H20O12	6-Hydroxyluteolin 5-glucoside	Flavonoids	Flavones
mws0856	463.09	301	464.095	C21H20O12	Quercetin-4'-O-glucoside (Spiraeoside)*	Flavonoids	Flavonols
MWSHY0113	465.1	303.06	464.095	C21H20O12	Quercetin-3-O-galactoside (Hyperin)*	Flavonoids	Flavonols
mws1329	463.09	300.7	464.095	C21H20O12	Quercetin-7-O-glucoside*	Flavonoids	Flavonols
mws0091	463.09	300.03	464.095	C21H20O12	Quercetin-3-O-glucoside (Isoquercitrin)*	Flavonoids	Flavonols
mws0056	463.09	316.03	464.095	C21H20O12	Myricetin-3-O-rhamnoside (Myricitrin)	Flavonoids	Flavonols
Lmzp002365	465.14	303.09	464.131	C22H24O11	Hesperetin-7-O-glucoside	Flavonoids	Flavanones
pme1598	463.12	301	464.132	C22H24O11	Hesperetin-5-O-glucoside	Flavonoids	Flavanones
Lmhp009464	466.29	325.27	465.286	C22H44NO7P	LysoPE 17:1(2n isomer)	Lipids	LPE
Lmhp009769	466.29	325.27	465.286	C22H44NO7P	LysoPE 17:1	Lipids	LPE
Lmhp010162	468.31	327.29	467.301	C22H46NO7P	LysoPE 17:0	Lipids	LPE
pmd0130	468.31	184.07	467.301	C22H46NO7P	LysoPC 14:0	Lipids	LPC
pmb0504	469.23	177.05	468.222	C21H32N4O8	N-(4'-O-glycosyl)-feruloyl agmatine	Alkaloids	Phenolamine
pmp000441	471.35	453.34	470.34	C30H46O4	11-Keto-ursolic acid	Terpenoids	Triterpene
pmn001726	470.23	334.18	471.237	C25H33N3O6	N1-Caffeoyl-N3-dihydrocaffeoylspermidine	Alkaloids	Phenolamine
Zmhn002508	471.15	309.1	472.158	C21H28O12	4-p-Cumaroyl-rhamnosyl-(1→6)-D-glucose	Phenolic acids	Phenolic acids
Lmzn006169	471.35	471.35	472.355	C30H48O4	Pomolic acid	Terpenoids	Triterpene
Lmzn006284	471.35	471.35	472.355	C30H48O4	2α-Hydroxyursolic acid	Terpenoids	Triterpene
mws1610	471.35	471.35	472.355	C30H48O4	Maslinic acid	Terpenoids	Triterpene
pmn001427	471.35	471.24	472.355	C30H48O4	Jujubogenin	Terpenoids	Triterpene
Smpn011792	471.34	471.34	472.355	C30H48O4	2,3-dihydroxy-12-ursen-28-oic acid	Terpenoids	Triterpene
pmn001705	471.35	471.35	472.355	C30H48O4	3,24-Dihydroxy-17,21-semiacetal-12(13)oleanolic fruit	Terpenoids	Triterpene
Zmpn008194	471.35	471.35	472.355	C30H48O4	Corosolic acid	Terpenoids	Triterpene
Hmbn005207	471.35	471.35	472.355	C30H48O4	Hederagenin	Terpenoids	Triterpene
pmn001706	471.35	471.35	472.355	C30H48O4	2-Hydroxyoleanolic acid	Terpenoids	Triterpene
pmb1912	474.17	327	473.166	C20H23N7O7	10-Formyltetrahydrofolic Acid	Alkaloids	Alkaloids
Lmmp002914	474.26	222.12	473.253	C25H35N3O6	Bis(Dihydrocaffeoyl)spermidine	Alkaloids	Phenolamine
Hmgp002804	474.26	222.11	473.253	C25H35O6N3	N1,N10-Dihydrocaffeoylspermidine	Alkaloids	Phenolamine
Lmhp008233	474.26	333.24	473.254	C23H40NO7P	LysoPE 18:4	Lipids	LPE
pmn001727	474.18	312.12	475.184	C24H29NO9	N-(4-O-(Glucosyl)-E-feruloyl)-tyramine	Alkaloids	Phenolamine
Lmhp008589	476.28	335.26	475.27	C23H42NO7P	LysoPE 18:3(2n isomer)	Lipids	LPE
Lmhp008801	476.28	335.26	475.27	C23H42NO7P	LysoPE 18:3	Lipids	LPE
pmb0874	478.29	337.27	477.286	C23H44NO7P	LysoPE 18:2(2n isomer)	Lipids	LPE
pmb0881	478.29	337.27	477.286	C23H44NO7P	LysoPE 18:2	Lipids	LPE
Lmjp003295	479.12	317.07	478.111	C22H22O12	6-Methoxykaempferol-3-O-glucoside	Flavonoids	Flavonols
Lmjp002906	479.12	317.07	478.111	C22H22O12	Rhamnetin-3-O-Glucoside	Flavonoids	Flavonols
Hmgp002148	479.12	317.06	478.112	C22H22O12	Nepetin-7-O-alloside*	Flavonoids	Flavones
mws0289	480.31	339.29	479.301	C23H46NO7P	LysoPE 18:1	Lipids	LPE
pmb0856	480.31	339.29	479.301	C23H46NO7P	LysoPE 18:1(2n isomer)	Lipids	LPE
pmb2260	480.31	184.07	479.301	C23H46NO7P	LysoPC 15:1	Lipids	LPC
pmb2319	482.32	184.07	481.317	C23H48NO7P	LysoPC 15:0	Lipids	LPC
Lmhp009129	482.32	184.07	481.317	C23H48NO7P	LysoPC 15:0(2n isomer)	Lipids	LPC
pmb0883	482.32	341.31	481.317	C23H48NO7P	LysoPE 18:0	Lipids	LPE
Lmjn004153	481.14	205.05	482.142	C22H26O12	6'-O-p-Hydroxybenzoylcatalpol	Terpenoids	Monoterpenoids
pmb3066	481.14	319.2	482.142	C22H26O12	5-O-p-Coumaroylshikimic acid O-glucoside	Phenolic acids	Phenolic acids
Hmyn007168	483.27	255.23	484.278	C22H45O9P	LysoPG 16:0	Lipids	Glycerol ester
Hmbp002498	487.14	193.05	486.137	C21H26O13	Scopoletin-7-O-xylosyl(1→6)glucoside	Lignans and Coumarins	Coumarins
Lmmn000214	487.17	341.11	488.174	C18H32O15	Solatriose	Others	Saccharides and Alcohols
Smpn009230	487.34	487.34	488.35	C30H48O5	2α,3α,23-trihydroxyolean-12-en-28-oic acid	Terpenoids	Triterpene
pmp001142	492.19	145	491.179	C24H29NO10	Cimicifugamide A	Alkaloids	Phenolamine
Hmgp006095	492.2	325.11	491.194	C28H29O7N	Lyciumamide C	Alkaloids	Phenolamine
pmb0863	492.31	184.07	491.301	C24H46NO7P	LysoPC 16:2(2n isomer)	Lipids	LPC
pma1303	492.31	184.07	491.301	C24H46NO7P	LysoPC 16:2	Lipids	LPC
pmp001270	494.32	184.07	493.317	C24H48NO7P	LysoPC 16:1	Lipids	LPC
Lmhp008833	494.32	184.07	493.317	C24H48NO7P	LysoPC 16:1(2n isomer)	Lipids	LPC
Lmtn002997	493.1	331.05	494.106	C22H22O13	Mearnsetin-3-O-glucoside	Flavonoids	Flavones
pmd0132	496.34	184.07	495.332	C24H50NO7P	LysoPC 16:0(2n isomer)	Lipids	LPC
pmb0855	496.34	184.07	495.332	C24H50NO7P	LysoPC 16:0	Lipids	LPC
Lmhp010040	504.31	363.29	503.301	C25H46NO7P	LysoPE 20:3	Lipids	LPE
Lmhp009802	504.31	363.29	503.301	C25H46NO7P	LysoPE 20:3(2n isomer)	Lipids	LPE
Lmsn004322	503.12	179.03	504.127	C24H24O12	1,6-Di-O-caffeoyl-β-D-glucose	Phenolic acids	Phenolic acids
Lmsn004970	503.12	179.04	504.127	C24H24O12	3,6-Di-O-caffeoyl glucose	Phenolic acids	Phenolic acids
Lmsn002288	503.14	341.09	504.148	C21H28O14	1-O-Caffeoyl-(6-O-glucosyl)-β-D-glucose	Phenolic acids	Phenolic acids
pmp001141	506.2	145	505.195	C25H31NO10	Cimicifugamide	Alkaloids	Phenolamine
Lmhp010757	506.32	365.31	505.317	C25H48NO7P	LysoPE 20:2	Lipids	LPE
Lmhp008718	506.32	184.07	505.317	C25H48NO7P	LysoPC 17:2	Lipids	LPC
Lmhp010514	506.32	365.31	505.317	C25H48NO7P	LysoPE 20:2(2n isomer)	Lipids	LPE
Lmhp009590	508.34	184.07	507.332	C25H50NO7P	LysoPC 17:1	Lipids	LPC
pmb2406	510.36	184.07	509.348	C25H52NO7P	LysoPC 17:0	Lipids	LPC
Lmhp010515	510.36	184.07	509.348	C25H52NO7P	LysoPC 17:0(2n isomer)	Lipids	LPC
Lmhp009526	515.32	261.22	514.314	C27H46O9	2-α-Linolenoyl-glycerol-1-O-glucoside*	Lipids	Glycerol ester
Lmhp009773	515.32	261.22	514.314	C27H46O9	1-α-Linolenoyl-glycerol-3-O-glucoside*	Lipids	Glycerol ester
Hmqp006235	516.3	184.07	515.297	C26H46NO7P	LysoPC 18:4	Lipids	LPC
Li512115	515.12	353.09	516.127	C25H24O12	Isochlorogenic acid B	Phenolic acids	Phenolic acids
pmn001382	515.12	353.09	516.127	C25H24O12	Isochlorogenic acid A	Phenolic acids	Phenolic acids
MWSmce346	517.13	163.04	516.127	C25H24O12	1,3-Dicaffeoylquinic acid	Phenolic acids	Phenolic acids
MWSmce328	517.13	163.04	516.127	C25H24O12	Isochlorogenic acid C	Phenolic acids	Phenolic acids
Zmdp005767	517.13	269.09	516.127	C25H24O12	Formononetin-7-O-(6''-Malonyl)glucoside	Flavonoids	Isoflavones
Lmhp010334	517.34	263.24	516.33	C27H48O9	2-Linoleoylglycerol-1-O-glucoside*	Lipids	Glycerol ester
Lmhp010573	517.34	263.24	516.33	C27H48O9	1-Linoleoylglycerol-3-O-glucoside*	Lipids	Glycerol ester
pmb0854	518.32	184.07	517.317	C26H48NO7P	LysoPC 18:3	Lipids	LPC
pmb0865	518.32	184.07	517.317	C26H48NO7P	LysoPC 18:3(2n isomer)	Lipids	LPC
pmp000194	519.11	271.05	518.106	C24H22O13	6''-O-Malonylgenistin	Flavonoids	Isoflavones
pmp000702	536.19	195.06	518.137	C22H30O14	3'-O-D-glucosylgentiopicroside	Terpenoids	Monoterpenoids
pmn001458	517.16	175	518.164	C22H30O14	Sibiricose A5	Phenolic acids	Phenolic acids
Hmbn002692	517.16	175.04	518.164	C22H30O14	6'-O-Feruloyl-D-sucrose	Phenolic acids	Phenolic acids
pmp001273	520.34	184.07	519.332	C26H50NO7P	LysoPC 18:2	Lipids	LPC
pmp001251	520.34	184.07	519.332	C26H50NO7P	LysoPC 18:2(2n isomer)	Lipids	LPC
pmn001378	519.19	357.14	520.194	C26H32O11	Pinoresinol-4-O-glucoside	Lignans and Coumarins	Lignans
Lmhp010190	522.36	184.07	521.348	C26H52NO7P	LysoPC 18:1(2n isomer)	Lipids	LPC
pmp001281	522.36	184.07	521.348	C26H52NO7P	LysoPC 18:1	Lipids	LPC
pmb3041	521.09	329.2	522.101	C23H22O14	Tricin-7-O-saccharic acid	Flavonoids	Flavones
pmn001710	521.13	359.08	522.137	C24H26O13	Rosmarinic acid-3'-O-glucoside	Phenolic acids	Phenolic acids
Hmln003754	521.2	359.15	522.21	C26H34O11	Icariside E5	Others	Others
HJN083	521.2	359.15	522.211	C26H34O11	Lariciresinol-4'-O-glucoside	Lignans and Coumarins	Lignans
pmd0136	524.37	184.07	523.364	C26H54NO7P	LysoPC 18:0(2n isomer)	Lipids	LPC
mws0126	524.37	184.07	523.364	C26H54NO7P	LysoPC 18:0	Lipids	LPC
Lmtn003096	523.21	361.14	524.226	C26H36O11	Secoisolariciresinol 4-O-glucoside	Lignans and Coumarins	Lignans
Lmjp003731	531.15	177.06	530.142	C26H26O12	3,4-O-Dicaffeoylquinic Acid Methyl Ester	Phenolic acids	Phenolic acids
Lmjp003822	531.15	177.06	530.142	C26H26O12	3,5-O-Dicaffeoylquinic Acid Methyl Ester	Phenolic acids	Phenolic acids
pmp000195	533.13	285.07	532.122	C25H24O13	6''-O-Malonylglycitin	Flavonoids	Isoflavones
Lmdp004892	535.11	287.05	534.101	C24H22O14	Kaempferol-3-O-(6''-malonyl)galactoside	Flavonoids	Flavonols
Lmmp003817	535.11	287.05	534.101	C24H22O14	Kaempferol-3-O-(6''-malonyl)glucoside	Flavonoids	Flavonols
Lmhp010908	536.37	184.07	535.364	C27H54NO7P	LysoPC 19:1	Lipids	LPC
Zmfn000481	535.04	323.03	536.044	C14H22N2O16P2	Uridine-5'-Diphosphate-D-Xylose	Nucleotides and derivatives	Nucleotides and derivatives
Zmcn003729	535.18	373.13	536.189	C26H32O12	1-Hydroxypinoresinol-4'-O-Glucoside	Lignans and Coumarins	Lignans
pmp001282	544.34	485.27	543.333	C28H50NO7P	Propyl 2-(trimethylammonio)ethyl phosphate	Others	Others
Lmhp009890	546.36	184.07	545.348	C28H52NO7P	LysoPC 20:3	Lipids	LPC
pmd0147	548.37	184.07	547.364	C28H54NO7P	LysoPC 20:2	Lipids	LPC
pmd0146	548.37	184.07	547.364	C28H54NO7P	LysoPC 20:2(2n isomer)	Lipids	LPC
pmn001671	547.17	223.1	548.174	C23H32O15	Furanofructosyl-α-D-(6-mustard acyl)glucoside	Phenolic acids	Phenolic acids
pmn001459	547.17	205.1	548.174	C23H32O15	Sibiricose A6	Phenolic acids	Phenolic acids
Lmsn003628	547.17	223.06	548.174	C23H32O15	6'-O-Sinapoylsucrose	Phenolic acids	Phenolic acids
Lmhp011549	550.39	184.07	549.379	C28H56NO7P	LysoPC 20:1	Lipids	LPC
Hmln002189	549.09	505.11	550.096	C24H22O15	Quercetin-3-O-(6''-malonyl)galactoside	Flavonoids	Flavonols
pmp000589	551.1	303.05	550.096	C24H22O15	Quercetin-7-O-(6''-malonyl)glucoside	Flavonoids	Flavonols
mws1138	551.15	303.04	550.143	C24H26N2O13	Betanin (Betanidin-5-O-glucoside)	Alkaloids	Plumerane
Hmmp002761	560.39	560.39	559.387	C33H53NO6	γ-Solanine	Alkaloids	Steroid alkaloids
pmb2922	565.05	323.1	566.055	C15H24N2O17P2	Uridine 5'-diphospho-D-glucose	Nucleotides and derivatives	Nucleotides and derivatives
Zmpn004068	567.17	273.08	568.179	C26H32O14	Phloretin-2'-O-(6''-O-xylosyl)glucoside	Flavonoids	Chalcones
Hmdp003400	577.37	271.21	576.357	C33H52O8	Trillin (Diosgenin-3-O-glucoside)	Steroids	Steroidal saponins
Smsp002643	579.17	271.06	579.171	C27H31O14+	Pelargonidin-3-O-rutinoside	Flavonoids	Anthocyanidins
Zmhn001446	579.21	417.16	580.216	C28H36O13	syringaresinol-4'-O-glucopyranosid	Lignans and Coumarins	Lignans
pmb0492	584.28	325	583.268	C34H37N3O6	N',N'',N'''-p-Coumaroyl-cinnamoyl-caffeoyl spermidine	Alkaloids	Phenolamine
MWSHY0080	595.17	287.06	594.158	C27H30O15	Luteolin-7-O-neohesperidoside (Lonicerin)	Flavonoids	Flavones
Lmsp004670	595.17	287.06	594.158	C27H30O15	Kaempferol-3-O-glucoside-7-O-rhamnoside*	Flavonoids	Flavonols
MWSslk254	595.17	287.06	594.158	C27H30O15	Kaempferol-3-O-glucorhamnoside*	Flavonoids	Flavonols
MWSslk146	595.17	433.12	594.158	C27H30O15	4'-O-Glucosylvitexin	Flavonoids	Flavonoid carbonoside
pme1605	593.15	285	594.158	C27H30O15	Kaempferol-3-O-robinobioside(Biorobin)	Flavonoids	Flavonols
MWSHY0061	595.16	287.06	594.158	C27H30O15	Kaempferol-3-O-neohesperidoside	Flavonoids	Flavonols
pmp000593	595.17	449.1	594.158	C27H30O15	Luteolin-7-O-rutinoside	Flavonoids	Flavones
Lmsn002815	593.15	285.04	594.158	C27H30O15	Kaempferol-3-O-rutinoside(Nicotiflorin)	Flavonoids	Flavonols
MWSHY0092	597.18	289.07	596.174	C27H32O15	Eriodictyol-7-O-Rutinoside (Eriocitrin)	Flavonoids	Flavanones
Lmqn000780	606.08	384.98	607.082	C17H27N3O17P2	Uridine 5'-diphospho-N-acetylglucosamine	Nucleotides and derivatives	Nucleotides and derivatives
Lmyp004052	611.14	147.04	610.132	C30H26O14	Quercetin-3-O-(6''-p-Coumaroyl)galactoside*	Flavonoids	Flavonols
Lmyp004516	611.14	147.04	610.132	C30H26O14	Quercetin-3-O-(2''-p-Coumaroyl)galactoside	Flavonoids	Flavonols
Lmmp000897	611.14	287.05	610.132	C30H26O14	Gallocatechin-(4α→8)-gallocatechin	Flavonoids	Flavanols
Lmdp004267	611.14	147.04	610.132	C30H26O14	Quercetin-3-O-(6''-p-Coumaroyl)glucoside*	Flavonoids	Flavonols
Zmxp003107	611.16	287.06	610.153	C27H30O16	Luteolin-7,3'-di-O-glucoside	Flavonoids	Flavones
Hmpp002612	611.16	287.05	610.153	C27H30O16	Luteolin-7-O-gentiobioside	Flavonoids	Flavones
Lmmp003091	611.16	303.05	610.153	C27H30O16	Quercetin-3-O-(4''-O-glucosyl)rhamnoside*	Flavonoids	Flavonols
Zmjp003031	611.16	449.11	610.153	C27H30O16	Orientin-2''-O-galactoside	Flavonoids	Flavonoid carbonoside
Zmhp005586	611.16	303.05	610.153	C27H30O16	Rhodiosin	Flavonoids	Flavonols
pmn001583	609.15	300	610.153	C27H30O16	Quercetin-3-O-robinobioside	Flavonoids	Flavonols
Lmbp002592	611.16	287.05	610.153	C27H30O16	Kaempferol-3,7-di-O-glucoside	Flavonoids	Flavonols
Zmhp003716	611.16	303.05	610.153	C27H30O16	Rhodionidin	Flavonoids	Flavonols
Lmsp004166	611.16	303.05	610.153	C27H30O16	Quercetin-3-O-glucoside-7-O-rhamnoside*	Flavonoids	Flavonols
Lmjp002461	611.16	303.05	610.153	C27H30O16	Quercetin-3-O-neohesperidoside*	Flavonoids	Flavonols
pmb0711	611.16	303.1	610.153	C27H30O16	Quercetin-7-O-rutinoside*	Flavonoids	Flavonols
pmb0665	611.16	465.1	610.153	C27H30O16	Orientin-7-O-glucoside	Flavonoids	Flavonoid carbonoside
Zmhp003112	611.16	287.06	610.153	C27H30O16	safflor yellow A	Quinones	Quinones
MWSHY0067	611.16	303.05	610.153	C27H30O16	Quercetin-3-O-rutinoside (Rutin)*	Flavonoids	Flavonols
MWSHY0116	611.2	303.09	610.19	C28H34O15	Hesperidin*	Flavonoids	Flavanones
MWSHY0019	611.2	303.09	610.19	C28H34O15	Hesperetin-7-O-neohesperidoside(Neohesperidin)*	Flavonoids	Flavanones
mws4134	611.14	306.08	612.152	C20H32N6O12S2	Oxiglutatione	Amino acids and derivatives	Amino acids and derivatives
Hmjp002999	625.18	317.06	624.162	C28H32O16	Isorhamnetin-3-O-rutinoside (Narcissin)*	Flavonoids	Flavonols
HJAP120	625.17	317.07	624.168	C28H32O16	Rhamnetin-3-O-Rutinoside*	Flavonoids	Flavonols
HJN051	623.16	315.05	624.168	C28H32O16	Tamarixetin-3-O-rutinoside	Flavonoids	Flavonols
MWSHY0064	625.17	317.07	624.169	C28H32O16	Isorhamnetin-3-O-neohespeidoside*	Flavonoids	Flavonols
Lmhp003217	625.17	317.06	624.169	C28H32O16	2'-Hydoxy,5-methoxyGenistein-O-rhamnosyl-glucoside	Flavonoids	Isoflavones
Lmsp004721	625.18	317.07	624.169	C28H32O16	Tamarixetin-3-O-glucoside-7-O-rhamnoside	Flavonoids	Flavonols
Hmgp006701	625.25	325.11	624.247	C36H36O8N2	Lyciumamide A	Alkaloids	Phenolamine
pmp001254	625.25	488.17	624.247	C36H36N2O8	Grossamide	Alkaloids	Phenolamine
pmp001253	625.25	488.17	624.247	C36H36N2O8	Cannabisin F	Alkaloids	Phenolamine
pmp001187	625.25	460.2	624.247	C36H36N2O8	1-(Dihydroxyphenyl)-N2,N3-bis(4-hydroxyphenethyl)-(5-8)-dimethoxy-1,2dihydronaphthalene-2,3-dicarboxamide	Alkaloids	Phenolamine
HJN016	623.24	460.18	624.247	C36H36N2O8	Cannabisin D	Others	Others
Zmdp003457	627.16	319.05	626.148	C27H30O17	Myricetin-3-O-galactoside-3'-O-rhamnoside*	Flavonoids	Flavonols
pmp001310	627.16	303.1	626.148	C27H30O17	6-Hydroxykaempferol-3,6-O-Diglucoside	Flavonoids	Flavonols
MWSHY0162	627.16	303.06	626.148	C27H30O17	Quercetin-3-O-sophoroside (Baimaside)	Flavonoids	Flavonols
pmp001311	627.16	303.1	626.148	C27H30O17	6-Hydroxykaempferol-7,6-O-Diglucoside	Flavonoids	Flavonols
Lmsp003729	627.16	319.05	626.148	C27H30O17	Myricetin-3-O-rutinoside*	Flavonoids	Flavonols
pmb2970	625.18	565.3	626.185	C28H34O16	Hesperetin-5,7-di-O-glucoside	Flavonoids	Flavanones
pmb0618	627.19	465.1	626.185	C28H34O16	Hesperetin-8-C-glucoside-3'-O-glucoside	Flavonoids	Flavonoid carbonoside
Lmhp002800	641.16	317.06	640.164	C28H32O17	2'-Hydoxy,5-methoxyGenistein-4',7-O-diglucoside	Flavonoids	Isoflavones
pmb2653	649.1	145	650.227	C24H42O20	D(+)-Melezitose O-rhamnoside	Others	Saccharides and Alcohols
Lmnp002616	655.19	493.14	654.18	C29H34O17	Cirsiliol-8-C-(2''-glucosyl)glucoside	Flavonoids	Flavonoid carbonoside
pmb0713	655.19	331.08	654.18	C29H34O17	Tricin-7-O-(2''-O-glucosyl)glucoside	Flavonoids	Flavones
pmp001190	655.26	518.2	654.258	C37H38N2O9	(5-8)-Hydroxy-1-(hydroxylmethoxyphenyl)-N2,N3-bis(4-hydroxyphenethyl)-(5-8)-dimethoxy-1,2-dihydronaphthalene-2,3-dicarboxamide	Alkaloids	Phenolamine
pmb0530	664.12	136.2	663.109	C21H27N7O14P2	Nicotinic acid adenine dinucleotide	Nucleotides and derivatives	Nucleotides and derivatives
Lmhp008513	677.37	261.22	676.367	C33H56O14	2-α-Linolenoyl-glycerol-1,3-di-O-glucoside*	Lipids	Glycerol ester
pmp001276	677.37	677.37	676.367	C33H56O14	1-Linolenoyl-rac-glycerol-diglucoside	Lipids	Free fatty acids
Lmhp008744	677.37	261.22	676.367	C33H56O14	1-α-Linolenoyl-glycerol-2,3-di-O-glucoside*	Lipids	Glycerol ester
Lmyn005812	675.36	397.14	676.367	C33H56O14	Gingerglycolipid A	Lipids	Glycerol ester
Lmhp009384	679.39	263.24	678.383	C33H58O14	1-Linoleoylglycerol-2,3-di-O-glucoside*	Lipids	Glycerol ester
pmp001271	679.39	263.24	678.383	C33H58O14	1-Linoleoyl-sn-glycerol-diglucoside*	Lipids	Free fatty acids
Lmhp009190	679.39	263.24	678.383	C33H58O14	2-Linoleoylglycerol-1,3-di-O-glucoside*	Lipids	Glycerol ester
Lmyn006011	677.38	397.13	678.383	C33H58O14	Gingerglycolipid B	Lipids	Glycerol ester
pmp001189	685.28	548.2	684.268	C38H40N2O10	(5-8)-Hydroxy-1-(hydroxyldimethoxyphenyl)-N2,N3-bis(4-hydroxyphenethyl)-(5-8)-dimethoxy-1,2-dihydronaphthalene-2,3-dicarboxamide	Alkaloids	Phenolamine
Lmmp003591	695.37	222.11	694.358	C37H50N4O9	Tri(dihydrocaffeoyl)spermine	Alkaloids	Phenolamine
Lmgn002253	695.2	353.09	696.19	C31H36O18	Syringoylcaffeoylquinic acid-D-glucose	Phenolic acids	Phenolic acids
Lmtp004688	706.45	706.45	705.445	C39H63O10N	β-Chaconine	Alkaloids	Steroid alkaloids
Lmmp004965	706.45	706.45	705.445	C39H63NO10	β1-Solanine	Alkaloids	Steroid alkaloids
Hmmp002701	722.44	722.44	721.44	C39H63NO11	β2-Solanine	Alkaloids	Steroid alkaloids
Lmmp004831	722.45	722.45	721.44	C39H63NO11	Khasianine	Alkaloids	Steroid alkaloids
Hmmp002447	725.2	433.11	724.193	C33H40O18	Apigenin-7-O-rutinoside-4'-O-rhamnoside	Flavonoids	Flavones
Xmyp004678	727.21	287.05	726.201	C32H38O19	Kaempferol-3-O-(2-O-Xylosyl-6-O-Rhamnosyl)Glucoside	Flavonoids	Flavonols
Jmyp004233	739.43	577.37	738.419	C39H62O13	(25S)-Spirost-5-en-3β-ol-3-O-β-D-glucopyranosyl-(1→4)-β-D-galactopyranoside	Steroids	Steroidal saponins
pmb0680	741.2	147.3	740.195	C36H36O17	Vitexin-7-O-(6''-p-coumaroyl)glucoside	Flavonoids	Flavonoid carbonoside
Hmmn003584	739.19	593.14	740.209	C33H40O19	Luteolin-7-O-rutinoside-5-O-rhamnoside	Flavonoids	Flavones
mws1035	741.22	433	740.216	C33H40O19	Kaempferol-3-O-robinoside-7-O-rhamnoside (Robinin)	Flavonoids	Flavonols
pmb2991	739.21	269.2	740.216	C33H40O19	Apigenin-7-O-glucoside-4'-O-rutinoside	Flavonoids	Flavones
HJAP061	743.2	303.05	742.195	C32H38O20	Quercetin-3-O-(2''-O-arabinosyl)rutinoside	Flavonoids	Flavonols
Hmmn002588	741.21	621.16	742.196	C32H38O20	Eriodictyol-7-O-(2''-O-rhamnosyl)xyloside-4'-O-glucuronide	Flavonoids	Flavanones
Hmmp002474	755.21	271.06	754.203	C33H38O20	Apigenin-7-O-rutinoside-4'-O-glucuronide	Flavonoids	Flavones
pmb0660	757.2	147.1	756.19	C36H36O18	Isoorientin-7-O-(6''-p-coumaroyl)glucoside	Flavonoids	Flavonoid carbonoside
Lnrp102163	757.21	303.05	756.211	C33H40O20	Quercetin-3-O-rutinoside-7-O-rhamnoside	Flavonoids	Flavonols
pmp001105	757.22	287.06	756.211	C33H40O20	Kaempferol-3-O-neohesperidoside-7-O-glucoside*	Flavonoids	Flavonols
Lmpp003268	757.22	287.06	756.211	C33H40O20	Kaempferol-3-O-rutinoside-7-O-glucoside	Flavonoids	Flavonols
pmb0639	757.22	595.2	756.211	C33H40O20	Apigenin-8-C-glucoside-7-O-Sophoroside	Flavonoids	Flavonoid carbonoside
Lmsp003161	757.22	287.06	756.211	C33H40O20	Kaempferol-3-O-sophoroside-7-O-rhamnoside*	Flavonoids	Flavonols
HJAP127	757.22	303.05	756.212	C33H40O20	Quercetin-3-O-(2''-O-Rhamnosyl)rutinoside	Flavonoids	Flavonols
Zmhp003186	771.21	147.04	770.205	C37H38O18	Isovitexin-2''-O-(6'''-feruloyl)glucoside	Flavonoids	Flavonoid carbonoside
HJAP119	771.22	317.06	770.226	C34H42O20	Rhamnetin-3-O-Rutinoside-5-O-rhamnoside*	Flavonoids	Flavonols
HJAP128	771.23	317.06	770.227	C34H42O20	Isorhamnetin-3-O-rutinoside-7-O-rhamnoside*	Flavonoids	Flavonols
Zmpp001834	771.23	317.07	770.227	C34H42O20	Typhaneoside	Flavonoids	Flavones
Lmsp002982	773.21	303.05	772.206	C33H40O21	Quercetin-3-O-sophoroside-7-O-rhamnoside	Flavonoids	Flavonols
Lmmp002334	773.21	303.05	772.206	C33H40O21	Quercetin-3-O-rutinoside-7-O-glucoside	Flavonoids	Flavonols
Zmhp002640	773.21	303.05	772.206	C33H40O21	6-Hydroxykaempferol 3-Rutinoside-6-glucoside	Flavonoids	Flavonols
Lmqp002170	773.21	449.11	772.206	C33H40O21	Kaempferol-3-O-sophorotrioside	Flavonoids	Flavonols
Hmgp002638	773.21	465.11	772.206	C33H40O21	Quercetin-3-O-Soph-7-O-Rha	Flavonoids	Flavonols
Lmgp004332	785.25	331.08	784.243	C35H44O20	5,7,4'-Trihydroxy-6,8-dimethoxyisoflavone-7-O-galactoside-rhamnose-rhamnose	Flavonoids	Isoflavones
pme2746	784.15	437	785.157	C27H33N9O15P2	Riboflavin 5'-Adenosine Diphosphate	Nucleotides and derivatives	Nucleotides and derivatives
Lmhp003162	787.23	625.17	786.222	C34H42O21	Chrysoeriol-6,8-di-C-glucoside-4'-O-glucoside	Flavonoids	Flavonoid carbonoside
pmb0620	787.23	625.1	786.222	C34H42O21	Chrysoeriol-6,8-di-C-glucoside-7-O-glucoside	Flavonoids	Flavonoid carbonoside
pmb0666	801.22	639.1	800.216	C38H40O19	Isovitexin-7-O-(6''-sinapoyl)glucoside	Flavonoids	Flavonoid carbonoside
Hmmp002767	852.51	852.51	851.503	C45H73NO14	α-Chaconine	Alkaloids	Steroid alkaloids
Hmqp004681	868.5	868.5	867.498	C45H73NO15	(22R,25R)-16β-H-22a-N-Spirosol-3β-ol-5-ene-3-O-rhamnosyl(1→2)[rhamnosyl(1→4)]glucoside	Alkaloids	Steroid alkaloids
mws1307	866.49	866.49	867.498	C45H73NO15	α-Solanine	Alkaloids	Steroid alkaloids
Lmmp003887	868.51	868.51	867.498	C45H73NO15	Solamargine	Alkaloids	Steroid alkaloids
Hmmp002627	884.5	884.5	883.492	C45H73NO16	α-Solasonine	Alkaloids	Steroid alkaloids
Lmmp004445	884.5	884.5	883.493	C45H73NO16	Leptinine II	Alkaloids	Steroid alkaloids
Hmmp002266	887.25	725.21	886.247	C39H50O23	Apigenin-7-O-rutinoside-4'-O-rutinoside	Flavonoids	Flavones
pmp001174	897.39	486.2	896.382	C44H52N10O11	Lyciumin B	Alkaloids	Plumerane
Lmmp004809	902.51	902.51	901.503	C45H75NO17	β1-Tomatine	Alkaloids	Steroid alkaloids
Hmmp002169	903.25	741.2	902.241	C39H50O24	Luteolin-5,7-di-O-rutinoside	Flavonoids	Flavones
Hmmp002073	903.25	741.2	902.241	C39H50O24	Apigenin-7-O-rutinoside-4'-O-Sophoroside	Flavonoids	Flavones
Hmmn002691	903.27	449.1	904.285	C39H52O24	Eriodictyol-5,3'-Di-O-rutinoside	Flavonoids	Flavanones
Hmmp002322	917.29	755.21	916.285	C40H52O24	Chrysoeriol-5,7-di-O-rutinoside	Flavonoids	Flavones
Cwjp002289	919.25	757.2	918.243	C42H46O23	Luteolin-7-O-(2''''-O-rhamnosyl)sophorotrioside	Flavonoids	Flavones
Hmmn002379	919.26	757.2	920.28	C39H52O25	Eriodictyol-7-O-rutinoside-4'-O-Sophoroside	Flavonoids	Flavanones
Lmsp004090	933.27	317.07	932.259	C43H48O23	Isorhamnetin-3-O-(6''-O-p-coumarol)sophoroside-7-O-rhamnoside	Flavonoids	Flavonols
Hmmn002781	933.27	479.11	934.259	C39H50O26	Eriodictyol-7-O-rutinoside-5-O-(6''-O-glucosyl)glucuronide	Flavonoids	Flavanones
Hmmp002324	947.28	785.22	946.268	C41H54O25	Tricin-4'-O-rutinoside-7-O-rutinoside	Flavonoids	Flavones
Hmmp002240	963.27	801.23	962.262	C40H50O27	Isorhamnetin-3-O-rutinoside-7-O-(2''-O-glucosyl)glucuronate	Flavonoids	Flavonols
Zmhn002390	965.26	495.11	966.264	C43H50O25	Ruthenicunoid A	Phenolic acids	Phenolic acids
Lmmn004491	987.49	987.49	988.488	C48H76O21	Medicagenic acid-3-O-glucosyl-(1,6)-glucosyl-(1,3)-glucoside	Terpenoids	Triterpene Saponin
Cmlp005341	1031.54	869.48	1030.54	C51H82O21	Pseudoprotodioscin	Steroids	Steroidal saponins
Zmcp005801	1031.54	415.32	1030.54	C51H82O21	Diosgenin-3-O-glcosyl(1→4)rhamnosyl(1→4)rhamnosyl(1→2)glcoside	Steroids	Steroidal saponins
mws1308	1034.55	1034.55	1033.55	C50H83NO21	Tomatine	Alkaloids	Steroid alkaloids
Lmfp004629	1046.55	1046.55	1045.55	C51H83NO21	Dehydrocommersonine	Alkaloids	Steroid alkaloids
Jmyp004441	1047.54	415.32	1046.53	C51H82O22	(3β,14α)-3-O-β-D-glucopyranosyl-(1→2)-[β-D-xylopyranosyl-(1→3)]-β-D-glucopyranosyl-(1→4)-β-D-galactopyranoside-yamogenin	Steroids	Steroidal saponins
Hmqp005575	1047.52	415.32	1046.53	C51H82O22	Aculeatiside A	Steroids	Steroidal saponins
Hmfp003206	1048.56	1048.56	1047.56	C51H85NO21	Tomatidine-3-O-glucosyl-(1→2)-[rhamnosyl-(1→3)]glucosyl-(1→4)glucoside	Alkaloids	Steroid alkaloids
Lmfp004210	1050.55	1050.55	1049.54	C50H83NO22	Lycoperoside H	Alkaloids	Steroid alkaloids
