# Supplementary material for: Metabolomics Reveals the Response Mechanisms of Potato Tubers to Light Exposure and Wounding during Storage and Cooking Processes
Source: Foods. 2024 Jan 18;13(2):308. doi: 10.3390/foods13020308 (PMC10814798; doi:10.3390/foods13020308)
Supplement: Supplementary file 1 [file foods-13-00308-s001.zip › Table S3.xlsx]

## Sheet: Sheet1
Table S3 Metabolites significantly changed in different treatments
Class		0dHZvs0dSD	0dHZvs0dJCH	0dSDvs0dJCH	0dJCHvs2dIJCH	2dIJCHvs2dWDJCH	2dIJCHvs2dWLJCH	2dWDJCHvs2dWLJCH
Alkaloids	down	12	24	30	15	2	2	2
	up	39	23	9	5	68	66	19
Amino acids and derivatives	down	15	14	7	7	0	1	2
	up	12	10	8	2	6	8	1
Flavonoids	down	5	7	64	7	4	1	1
	up	85	79	36	3	11	41	38
Lignans and coumarins	down	3	5	3	3	0	0	0
	up	5	7	4	1	8	11	5
Lipids	down	27	8	5	84	0	1	1
	up	12	20	22	1	26	52	7
Nucleotides and derivatives	down	11	9	2	7	1	1	0
	up	8	6	2	2	19	16	1
Organic acids	down	15	17	8	1	0	0	0
	up	8	9	3	1	10	10	1
Phenolic acids	down	20	17	12	6	4	0	4
	up	49	68	37	1	33	39	11
Quinones	down	0	0	1	1	0	0	0
	up	3	3	1	0	2	3	1
Steroids	down	0	0	6	0	0	0	0
	up	6	0	0	0	7	7	2
Terpenoids	down	3	3	1	0	1	1	1
	up	1	4	2	0	14	16	1
Others metabolites	down	9	8	8	4	2	3	2
	up	23	24	7	0	16	13	1
